# Supplementary material for: (2E)-4-(4-Bromo­phen­yl)-2-{(2Z)-[1-(4-methyl­phen­yl)ethyl­idene]hydrazinyl­idene}-3-phenyl-2,3-di­hydro-1,3-thia­zole
Source: Acta Crystallogr Sect E Struct Rep Online. 2013 Sep 18;69(Pt 10):o1563–4. doi: 10.1107/S1600536813025506 (PMC3790424; doi:10.1107/S1600536813025506)
Supplement: Supplementary file 1 [file e-69-o1563-sup1.cif]

##############################################################################
#                                                                            #
# This CIF contains the data in a paper accepted for publication in          #
# Acta Crystallographica Section E. It conforms to the requirements of       #
# Notes for Authors for Acta Crystallographica Section E, and has been       #
# peer reviewed under the auspices of the IUCr Commission on Journals.       #
#                                                                            #
# Full details of the Crystallographic Information File format               #
# are given in the paper "The Crystallographic Information File (CIF):       #
# a New Standard Archive File for Crystallography" by S. R. Hall, F. H.      #
# Allen and I. D. Brown [Acta Cryst. (1991), A47, 655-685].                  #
#                                                                            #
# The current version of the core CIF dictionary is obtainable from          #
# ftp://ftp.iucr.org/pub/cif_core.dic.                                       #
#                                                                            #
# Software is freely available for graphical display of the structure(s)     #
# in this CIF. For information consult the CIF software page                 #
# http://www.iucr.org/resources/cif/software.                                #
#                                                                            #
# This file may be used for bona fide research purposes within the           #
# scientific community so long as proper attribution is given to the journal # 
# article from which it was obtained.                                        #
#                                                                            #
##############################################################################
data_global
_audit_creation_method     'PLATON <TABLE ACC> option'
_journal_date_recd_electronic     2013-09-11
_journal_date_accepted     2013-09-13
_journal_name_full     'Acta Crystallographica, Section E'
_journal_year     2013
_journal_volume     69
_journal_issue     10
_journal_page_first     o1563
_journal_page_last     o1564
_journal_paper_category     QO
_journal_paper_doi     10.1107/S1600536813025506
_journal_coeditor_code     XU5739
_publ_contact_author_name
;
Mustafa R. Albayati
;
_publ_contact_author_address
;
Kirkuk University,
College of Science,
Department of Chemistry,
Kirkuk,
Iraq
;
_publ_contact_author_email     'shaabankamel@yahoo.com'
_publ_contact_author_fax     ?
_publ_contact_author_phone     ?
_publ_section_title
;\
(2<i>E</i>)-4-(4-Bromophenyl)-2-{(2<i>Z</i>)-[1-(4-methylphenyl)ethylidene]\
hydrazinylidene}-3-phenyl-2,3-dihydro-1,3-thiazole
;
loop_
    _publ_author_name
    _publ_author_address
    'Mohamed, Shaaban K.'
;
Chemistry and Environmental Division,
Manchester Metropolitan University,
Manchester,
M1 5GD,
England
Chemistry Department,
Faculty of Science,
Minia University,
61519 El-Minia,
Egypt
;
    'Akkurt, Mehmet'
;
Department of Physics,
Faculty of Sciences,
Erciyes University,
38039 Kayseri,
Turkey
;
    'Joel T. Mague'
;
Department of Chemistry,
Tulane University,
New Orleans,
LA 70118,
USA
;
    'Alaa A. Hassan'
;
Chemistry Department,
Faculty of Science,
Minia University,
61519 El-Minia,
Egypt
;
    'Mustafa R. Albayati'
;
Kirkuk University,
College of Science,
Department of Chemistry,
Kirkuk,
Iraq
;
data_I
_database_code_depnum_ccdc_archive 'CCDC 960927'
_chemical_name_systematic
;\
(2<i>E</i>)-4-(4-Bromophenyl)-2-{(2<i>Z</i>)-[1-(4-methylphenyl)ethylidene]\
hydrazinylidene}-3-phenyl-2,3-dihydro-1,3-thiazole
;
_chemical_name_common     ?
_chemical_formula_moiety     'C24 H20 Br N3 S'
_chemical_formula_sum     'C24 H20 Br N3 S'
_chemical_formula_structural     ?
_chemical_formula_iupac     'C24 H20 Br N3 S'
_chemical_formula_weight     462.40
_chemical_melting_point     ?
_symmetry_cell_setting     triclinic
_symmetry_space_group_name_H-M     'P -1'
_symmetry_space_group_name_Hall     '-P 1'
loop_
    _symmetry_equiv_pos_site_id
    _symmetry_equiv_pos_as_xyz
    1 x,y,z
    2 -x,-y,-z
_cell_length_a     7.9622(5)
_cell_length_b     11.2672(7)
_cell_length_c     11.6370(7)
_cell_angle_alpha     96.2730(10)
_cell_angle_beta     94.3860(10)
_cell_angle_gamma     96.3020(10)
_cell_volume     1027.31(11)
_cell_formula_units_Z     2
_cell_measurement_reflns_used     9928
_cell_measurement_theta_min     2.3898
_cell_measurement_theta_max     29.0831
_cell_measurement_temperature     150(2)
_exptl_crystal_description     block
_exptl_crystal_colour     'translucent orange'
_exptl_crystal_size_max     0.230
_exptl_crystal_size_mid     0.170
_exptl_crystal_size_min     0.140
_exptl_crystal_size_rad     ?
_exptl_crystal_density_diffrn     1.495
_exptl_crystal_density_meas     ?
_exptl_crystal_density_method     'Not Measured'
_exptl_crystal_F_000     472
_exptl_absorpt_coefficient_mu     2.118
_exptl_absorpt_correction_type     multi-scan
_exptl_absorpt_process_details     '(SADABS; Bruker, 2013)'
_exptl_absorpt_correction_T_min     0.60
_exptl_absorpt_correction_T_max     0.76
_exptl_special_details
;
The diffraction data were obtained from 3 sets of 400 frames, each of width
0.5\% in \w, colllected at \f = 0.00, 90.00 and 180.00\% and 2 sets of 800
frames, each of width 0.45\% in \f, collected at \w = -30.00 and 210.00\%. The
scan time was 15 sec/frame.
;
_diffrn_ambient_temperature     150(2)
_diffrn_radiation_type     MoK\a
_diffrn_radiation_wavelength     0.71073
_diffrn_radiation_monochromator     graphite
_diffrn_measurement_device_type     'Bruker Smart APEX CCD'
_diffrn_measurement_method     '\f and \w scans'
_diffrn_detector_area_resol_mean     8.3660
_diffrn_reflns_number     18958
_diffrn_reflns_av_R_equivalents     0.0333
_diffrn_reflns_av_sigmaI/netI     0.0317
_diffrn_reflns_theta_min     1.83
_diffrn_reflns_theta_max     29.14
_diffrn_reflns_theta_full     28.00
_diffrn_measured_fraction_theta_max     0.962
_diffrn_measured_fraction_theta_full     0.993
_diffrn_reflns_limit_h_min     -10
_diffrn_reflns_limit_h_max     10
_diffrn_reflns_limit_k_min     -14
_diffrn_reflns_limit_k_max     15
_diffrn_reflns_limit_l_min     -15
_diffrn_reflns_limit_l_max     15
_diffrn_reflns_reduction_process
;
;
_refine_special_details
;
Refinement on <i>F</i>^2^ for ALL reflections except those flagged by the user
for potential systematic errors. Weighted <i>R</i>-factors <i>wR</i> and all
goodnesses of fit <i>S</i> are based on <i>F</i>^2^, conventional
<i>R</i>-factors <i>R</i> are based on <i>F</i>, with <i>F</i> set to zero for
negative <i>F</i>^2^. The observed criterion of <i>F</i>^2^ > \s(<i>F</i>^2^)
is used only for calculating -<i>R</i>-factor-obs <i>etc</i>. and is not
relevant to the choice of reflections for refinement. <i>R</i>-factors based
on <i>F</i>^2^ are statistically about twice as large as those based on
<i>F</i>, and <i>R</i>-factors based on ALL data will be even larger.
;
_reflns_number_total     5310
_reflns_number_gt     4582
_reflns_threshold_expression     'i > 2\s(i)'
_refine_ls_structure_factor_coef     Fsqd
_refine_ls_matrix_type     full
_refine_ls_R_factor_all     0.0434
_refine_ls_R_factor_gt     0.0366
_refine_ls_wR_factor_gt     0.0941
_refine_ls_wR_factor_ref     0.0973
_refine_ls_goodness_of_fit_ref     1.094
_refine_ls_restrained_S_all     1.094
_refine_ls_number_reflns     5310
_refine_ls_number_parameters     264
_refine_ls_number_restraints     0
_refine_ls_number_constraints     ?
_refine_ls_hydrogen_treatment     constr
_refine_ls_weighting_scheme     calc
_refine_ls_weighting_details
              'W=1/[\S^2^(FO^2^)+(0.0545P)^2^+0.2353P] WHERE P=(FO^2^+2FC^2^)/3'
_atom_sites_solution_hydrogens     geom
_atom_sites_solution_primary     ?
_atom_sites_solution_secondary     ?
_refine_ls_shift/su_max     0.001
_refine_ls_shift/su_mean     0.000
_refine_diff_density_max     0.970
_refine_diff_density_min     -0.516
_refine_ls_extinction_method     'none'
_refine_ls_abs_structure_details     ?
_refine_ls_abs_structure_Flack     .
loop_
    _atom_type_symbol
    _atom_type_description
    _atom_type_scat_dispersion_real
    _atom_type_scat_dispersion_imag
    _atom_type_scat_source
    C C 0.0033 0.0016 ' International Tables Vol C Tables 4.2.6.8 and 6.1.1.4'
    H H 0.0000 0.0000 ' International Tables Vol C Tables 4.2.6.8 and 6.1.1.4'
    Br Br -0.2901 2.4595
                        ' International Tables Vol C Tables 4.2.6.8 and 6.1.1.4'
    N N 0.0061 0.0033 ' International Tables Vol C Tables 4.2.6.8 and 6.1.1.4'
    S S 0.1246 0.1234 ' International Tables Vol C Tables 4.2.6.8 and 6.1.1.4'
_computing_data_collection     'APEX2 (Bruker, 2013)'
_computing_cell_refinement     'SAINT (Bruker, 2013)'
_computing_data_reduction     'SAINT (Bruker, 2013)'
_computing_structure_solution     'SHELXS97 (Sheldrick, 2008)'
_computing_structure_refinement     'SHELXL97 (Sheldrick, 2008)'
_computing_molecular_graphics     'ORTEP-3 for Windows (Farrugia, 2012)'
_computing_publication_material
                                'WINGX (Farrugia, 2012) and PLATON (Spek, 2009)'
loop_
    _atom_site_type_symbol
    _atom_site_label
    _atom_site_fract_x
    _atom_site_fract_y
    _atom_site_fract_z
    _atom_site_U_iso_or_equiv
    _atom_site_thermal_displace_type
    _atom_site_calc_flag
    _atom_site_refinement_flags
    _atom_site_occupancy
    _atom_site_disorder_assembly
    _atom_site_disorder_group
    Br Br1 0.30655(3) 0.39026(2) 0.30405(2) 0.03370(10)
                                                      Uani d . 1.000 . .
    S S1 0.89651(6) -0.07711(4) 0.65607(4) 0.02320(10)
                                                     Uani d . 1.000 . .
    N N1 0.91033(19) 0.15300(13) 0.65666(13) 0.0202(4) Uani d . 1.000 . .
    N N2 1.0854(2) 0.09850(14) 0.80890(14) 0.0249(5) Uani d . 1.000 . .
    N N3 1.1384(2) -0.00294(14) 0.85333(14) 0.0232(4) Uani d . 1.000 . .
    C C1 0.7740(2) -0.01832(17) 0.55032(17) 0.0236(5) Uani d . 1.000 . .
    C C2 0.7931(2) 0.10264(17) 0.56284(15) 0.0201(5) Uani d . 1.000 . .
    C C3 0.9789(2) 0.06878(16) 0.71838(16) 0.0209(5) Uani d . 1.000 . .
    C C4 0.6892(2) 0.17839(16) 0.49902(16) 0.0206(5) Uani d . 1.000 . .
    C C5 0.6570(2) 0.15626(18) 0.37854(17) 0.0235(5) Uani d . 1.000 . .
    C C6 0.5459(2) 0.22100(18) 0.31982(17) 0.0249(5) Uani d . 1.000 . .
    C C7 0.4664(2) 0.30698(17) 0.38211(17) 0.0231(5) Uani d . 1.000 . .
    C C8 0.4987(2) 0.33198(17) 0.50162(17) 0.0253(5) Uani d . 1.000 . .
    C C9 0.6109(2) 0.26850(17) 0.55927(16) 0.0227(5) Uani d . 1.000 . .
    C C10 0.9755(2) 0.27811(16) 0.67949(16) 0.0201(5) Uani d . 1.000 . .
    C C11 1.0510(2) 0.33501(17) 0.59380(17) 0.0235(5) Uani d . 1.000 . .
    C C12 1.1144(3) 0.45611(18) 0.61650(19) 0.0284(6) Uani d . 1.000 . .
    C C13 1.1018(3) 0.51860(18) 0.7235(2) 0.0306(6) Uani d . 1.000 . .
    C C14 1.0260(3) 0.46116(19) 0.80881(19) 0.0300(6) Uani d . 1.000 . .
    C C15 0.9628(2) 0.34014(18) 0.78762(17) 0.0248(5) Uani d . 1.000 . .
    C C16 1.2045(2) 0.01738(17) 0.95964(16) 0.0212(5) Uani d . 1.000 . .
    C C17 1.2183(3) 0.13675(18) 1.03341(17) 0.0272(6) Uani d . 1.000 . .
    C C18 1.2755(2) -0.08429(17) 1.00904(16) 0.0217(5) Uani d . 1.000 . .
    C C19 1.3742(2) -0.06595(18) 1.11581(17) 0.0257(5) Uani d . 1.000 . .
    C C20 1.4562(3) -0.15780(19) 1.15694(18) 0.0287(6) Uani d . 1.000 . .
    C C21 1.4419(3) -0.27080(19) 1.09447(18) 0.0283(6) Uani d . 1.000 . .
    C C22 1.3378(3) -0.29089(19) 0.99012(19) 0.0287(6) Uani d . 1.000 . .
    C C23 1.2561(2) -0.19953(18) 0.94795(17) 0.0258(5) Uani d . 1.000 . .
    C C24 1.5419(3) -0.3684(2) 1.1368(2) 0.0354(7) Uani d . 1.000 . .
    H H1 0.70160 -0.06660 0.49030 0.0280 Uiso c RU 1.000 . .
    H H5 0.71130 0.09670 0.33630 0.0280 Uiso c RU 1.000 . .
    H H6 0.52480 0.20630 0.23770 0.0300 Uiso c RU 1.000 . .
    H H8 0.44450 0.39190 0.54330 0.0300 Uiso c RU 1.000 . .
    H H9 0.63510 0.28630 0.64090 0.0270 Uiso c RU 1.000 . .
    H H11 1.05960 0.29180 0.52010 0.0280 Uiso c RU 1.000 . .
    H H12 1.16650 0.49580 0.55810 0.0340 Uiso c RU 1.000 . .
    H H13 1.14520 0.60130 0.73870 0.0370 Uiso c RU 1.000 . .
    H H14 1.01710 0.50470 0.88230 0.0360 Uiso c RU 1.000 . .
    H H15 0.91170 0.30040 0.84640 0.0300 Uiso c RU 1.000 . .
    H H17A 1.33760 0.17120 1.04670 0.0410 Uiso c RU 1.000 . .
    H H17B 1.17330 0.12550 1.10810 0.0410 Uiso c RU 1.000 . .
    H H17C 1.15300 0.19140 0.99360 0.0410 Uiso c RU 1.000 . .
    H H19 1.38520 0.01050 1.16090 0.0310 Uiso c RU 1.000 . .
    H H20 1.52320 -0.14270 1.22930 0.0340 Uiso c RU 1.000 . .
    H H22 1.32270 -0.36860 0.94720 0.0340 Uiso c RU 1.000 . .
    H H23 1.18630 -0.21560 0.87680 0.0310 Uiso c RU 1.000 . .
    H H24A 1.59110 -0.34280 1.21660 0.0530 Uiso c RU 1.000 . .
    H H24B 1.63290 -0.38160 1.08640 0.0530 Uiso c RU 1.000 . .
    H H24C 1.46580 -0.44330 1.13440 0.0530 Uiso c RU 1.000 . .
loop_
    _atom_site_aniso_label
    _atom_site_aniso_U_11
    _atom_site_aniso_U_22
    _atom_site_aniso_U_33
    _atom_site_aniso_U_12
    _atom_site_aniso_U_13
    _atom_site_aniso_U_23
    Br1 0.03800(10)
                  0.02750(10)
                            0.03490(10)
                                      0.00710(10)
                                                -0.01140(10)
                                                           0.00720(10)
    S1 0.0258(2) 0.0195(2) 0.0240(2) 0.0029(2) 0.0006(2) 0.0024(2)
    N1 0.0203(7) 0.0190(7) 0.0203(8) 0.0009(6) -0.0019(6) 0.0022(6)
    N2 0.0260(8) 0.0240(8) 0.0239(8) 0.0026(6) -0.0043(6) 0.0046(6)
    N3 0.0222(7) 0.0247(8) 0.0229(8) 0.0025(6) -0.0008(6) 0.0054(6)
    C1 0.0238(9) 0.0248(9) 0.0209(9) 0.0015(7) -0.0013(7) 0.0008(7)
    C2 0.0186(8) 0.0252(9) 0.0157(8) 0.0015(7) 0.0008(6) 0.0009(6)
    C3 0.0212(8) 0.0213(8) 0.0202(9) 0.0020(7) 0.0017(7) 0.0033(7)
    C4 0.0173(8) 0.0223(9) 0.0210(9) -0.0001(7) -0.0010(7) 0.0018(7)
    C5 0.0213(8) 0.0277(9) 0.0204(9) 0.0025(7) 0.0011(7) -0.0013(7)
    C6 0.0253(9) 0.0310(10) 0.0167(9) -0.0004(8) -0.0020(7) 0.0019(7)
    C7 0.0215(8) 0.0222(9) 0.0247(9) 0.0003(7) -0.0051(7) 0.0057(7)
    C8 0.0255(9) 0.0243(9) 0.0255(10) 0.0042(7) 0.0005(7) 0.0009(7)
    C9 0.0241(9) 0.0245(9) 0.0185(9) 0.0025(7) -0.0001(7) 0.0003(7)
    C10 0.0165(8) 0.0200(8) 0.0230(9) 0.0024(6) -0.0017(6) 0.0017(7)
    C11 0.0231(9) 0.0254(9) 0.0220(9) 0.0044(7) 0.0013(7) 0.0021(7)
    C12 0.0256(9) 0.0276(10) 0.0330(11) 0.0027(8) 0.0007(8) 0.0096(8)
    C13 0.0284(10) 0.0216(9) 0.0397(12) 0.0020(8) -0.0064(9) 0.0014(8)
    C14 0.0297(10) 0.0301(10) 0.0274(11) 0.0055(8) -0.0030(8) -0.0067(8)
    C15 0.0224(9) 0.0293(10) 0.0225(9) 0.0045(7) 0.0004(7) 0.0022(7)
    C16 0.0187(8) 0.0244(9) 0.0203(9) 0.0004(7) 0.0018(7) 0.0036(7)
    C17 0.0327(10) 0.0271(10) 0.0213(10) 0.0022(8) -0.0002(8) 0.0033(7)
    C18 0.0184(8) 0.0283(9) 0.0192(9) 0.0021(7) 0.0030(7) 0.0058(7)
    C19 0.0257(9) 0.0293(10) 0.0211(9) -0.0001(7) 0.0000(7) 0.0040(7)
    C20 0.0258(9) 0.0373(11) 0.0231(10) 0.0008(8) -0.0007(7) 0.0092(8)
    C21 0.0254(9) 0.0347(11) 0.0278(11) 0.0058(8) 0.0056(8) 0.0126(8)
    C22 0.0305(10) 0.0272(10) 0.0292(11) 0.0059(8) 0.0032(8) 0.0041(8)
    C23 0.0254(9) 0.0298(10) 0.0220(9) 0.0027(8) 0.0004(7) 0.0035(7)
    C24 0.0367(11) 0.0373(12) 0.0357(12) 0.0131(9) 0.0028(9) 0.0114(9)
_geom_special_details
;
Bond distances, angles <i>etc</i>. have been calculated using the rounded
fractional coordinates. All su's are estimated from the variances of the
(full) variance-covariance matrix. The cell e.s.d.'s are taken into account in
the estimation of distances, angles and torsion angles
;
loop_
    _geom_bond_atom_site_label_1
    _geom_bond_atom_site_label_2
    _geom_bond_site_symmetry_1
    _geom_bond_site_symmetry_2
    _geom_bond_distance
    _geom_bond_publ_flag
    Br1 C7 . . 1.8966(18) no
    S1 C1 . . 1.7439(19) no
    S1 C3 . . 1.7573(19) no
    N1 C2 . . 1.406(2) no
    N1 C3 . . 1.385(2) no
    N1 C10 . . 1.437(2) no
    N2 N3 . . 1.398(2) no
    N2 C3 . . 1.290(2) no
    N3 C16 . . 1.293(2) no
    C1 C2 . . 1.345(3) no
    C2 C4 . . 1.471(2) no
    C4 C5 . . 1.396(3) no
    C4 C9 . . 1.401(3) no
    C5 C6 . . 1.393(3) no
    C6 C7 . . 1.384(3) no
    C7 C8 . . 1.387(3) no
    C8 C9 . . 1.383(3) no
    C10 C11 . . 1.383(3) no
    C10 C15 . . 1.387(3) no
    C11 C12 . . 1.391(3) no
    C12 C13 . . 1.378(3) no
    C13 C14 . . 1.384(3) no
    C14 C15 . . 1.389(3) no
    C16 C17 . . 1.503(3) no
    C16 C18 . . 1.483(3) no
    C18 C19 . . 1.401(3) no
    C18 C23 . . 1.397(3) no
    C19 C20 . . 1.391(3) no
    C20 C21 . . 1.384(3) no
    C21 C22 . . 1.399(3) no
    C21 C24 . . 1.529(3) no
    C22 C23 . . 1.390(3) no
    C1 H1 . . 0.9500 no
    C5 H5 . . 0.9500 no
    C6 H6 . . 0.9500 no
    C8 H8 . . 0.9500 no
    C9 H9 . . 0.9500 no
    C11 H11 . . 0.9500 no
    C12 H12 . . 0.9500 no
    C13 H13 . . 0.9500 no
    C14 H14 . . 0.9500 no
    C15 H15 . . 0.9500 no
    C17 H17A . . 0.9800 no
    C17 H17B . . 0.9800 no
    C17 H17C . . 0.9800 no
    C19 H19 . . 0.9500 no
    C20 H20 . . 0.9500 no
    C22 H22 . . 0.9500 no
    C23 H23 . . 0.9500 no
    C24 H24A . . 0.9800 no
    C24 H24B . . 0.9800 no
    C24 H24C . . 0.9800 no
loop_
    _geom_angle_atom_site_label_1
    _geom_angle_atom_site_label_2
    _geom_angle_atom_site_label_3
    _geom_angle_site_symmetry_1
    _geom_angle_site_symmetry_2
    _geom_angle_site_symmetry_3
    _geom_angle
    _geom_angle_publ_flag
    C1 S1 C3 . . . 90.57(9) no
    C2 N1 C3 . . . 113.95(15) no
    C2 N1 C10 . . . 124.72(15) no
    C3 N1 C10 . . . 120.74(15) no
    N3 N2 C3 . . . 111.32(15) no
    N2 N3 C16 . . . 114.04(16) no
    S1 C1 C2 . . . 112.77(14) no
    N1 C2 C1 . . . 112.72(16) no
    N1 C2 C4 . . . 121.09(16) no
    C1 C2 C4 . . . 125.66(16) no
    S1 C3 N1 . . . 109.97(12) no
    S1 C3 N2 . . . 127.42(14) no
    N1 C3 N2 . . . 122.60(16) no
    C2 C4 C5 . . . 120.73(16) no
    C2 C4 C9 . . . 120.26(16) no
    C5 C4 C9 . . . 118.85(16) no
    C4 C5 C6 . . . 120.42(17) no
    C5 C6 C7 . . . 119.41(18) no
    Br1 C7 C6 . . . 119.81(14) no
    Br1 C7 C8 . . . 118.99(13) no
    C6 C7 C8 . . . 121.18(17) no
    C7 C8 C9 . . . 119.13(17) no
    C4 C9 C8 . . . 120.97(17) no
    N1 C10 C11 . . . 119.67(16) no
    N1 C10 C15 . . . 119.49(16) no
    C11 C10 C15 . . . 120.85(17) no
    C10 C11 C12 . . . 119.43(18) no
    C11 C12 C13 . . . 120.2(2) no
    C12 C13 C14 . . . 120.13(19) no
    C13 C14 C15 . . . 120.4(2) no
    C10 C15 C14 . . . 119.06(18) no
    N3 C16 C17 . . . 124.44(17) no
    N3 C16 C18 . . . 116.73(17) no
    C17 C16 C18 . . . 118.80(16) no
    C16 C18 C19 . . . 120.75(17) no
    C16 C18 C23 . . . 121.50(16) no
    C19 C18 C23 . . . 117.62(17) no
    C18 C19 C20 . . . 121.12(18) no
    C19 C20 C21 . . . 121.2(2) no
    C20 C21 C22 . . . 117.8(2) no
    C20 C21 C24 . . . 120.7(2) no
    C22 C21 C24 . . . 121.52(19) no
    C21 C22 C23 . . . 121.4(2) no
    C18 C23 C22 . . . 120.76(18) no
    S1 C1 H1 . . . 124.00 no
    C2 C1 H1 . . . 124.00 no
    C4 C5 H5 . . . 120.00 no
    C6 C5 H5 . . . 120.00 no
    C5 C6 H6 . . . 120.00 no
    C7 C6 H6 . . . 120.00 no
    C7 C8 H8 . . . 120.00 no
    C9 C8 H8 . . . 120.00 no
    C4 C9 H9 . . . 120.00 no
    C8 C9 H9 . . . 119.00 no
    C10 C11 H11 . . . 120.00 no
    C12 C11 H11 . . . 120.00 no
    C11 C12 H12 . . . 120.00 no
    C13 C12 H12 . . . 120.00 no
    C12 C13 H13 . . . 120.00 no
    C14 C13 H13 . . . 120.00 no
    C13 C14 H14 . . . 120.00 no
    C15 C14 H14 . . . 120.00 no
    C10 C15 H15 . . . 120.00 no
    C14 C15 H15 . . . 120.00 no
    C16 C17 H17A . . . 109.00 no
    C16 C17 H17B . . . 109.00 no
    C16 C17 H17C . . . 109.00 no
    H17A C17 H17B . . . 109.00 no
    H17A C17 H17C . . . 109.00 no
    H17B C17 H17C . . . 109.00 no
    C18 C19 H19 . . . 119.00 no
    C20 C19 H19 . . . 119.00 no
    C19 C20 H20 . . . 119.00 no
    C21 C20 H20 . . . 119.00 no
    C21 C22 H22 . . . 119.00 no
    C23 C22 H22 . . . 119.00 no
    C18 C23 H23 . . . 120.00 no
    C22 C23 H23 . . . 120.00 no
    C21 C24 H24A . . . 109.00 no
    C21 C24 H24B . . . 109.00 no
    C21 C24 H24C . . . 109.00 no
    H24A C24 H24B . . . 109.00 no
    H24A C24 H24C . . . 110.00 no
    H24B C24 H24C . . . 109.00 no
loop_
    _geom_torsion_atom_site_label_1
    _geom_torsion_atom_site_label_2
    _geom_torsion_atom_site_label_3
    _geom_torsion_atom_site_label_4
    _geom_torsion_site_symmetry_1
    _geom_torsion_site_symmetry_2
    _geom_torsion_site_symmetry_3
    _geom_torsion_site_symmetry_4
    _geom_torsion
    _geom_torsion_publ_flag
    C1 S1 C3 N2 . . . . 178.97(17) no
    C3 S1 C1 C2 . . . . -0.78(14) no
    C1 S1 C3 N1 . . . . -0.03(14) no
    C3 N1 C10 C11 . . . . 116.25(19) no
    C3 N1 C2 C1 . . . . -1.4(2) no
    C3 N1 C10 C15 . . . . -63.3(2) no
    C10 N1 C3 N2 . . . . 10.2(3) no
    C10 N1 C2 C4 . . . . -18.1(2) no
    C10 N1 C3 S1 . . . . -170.78(13) no
    C2 N1 C3 N2 . . . . -178.25(16) no
    C3 N1 C2 C4 . . . . 170.66(15) no
    C2 N1 C10 C15 . . . . 126.02(18) no
    C10 N1 C2 C1 . . . . 169.77(16) no
    C2 N1 C10 C11 . . . . -54.4(2) no
    C2 N1 C3 S1 . . . . 0.81(18) no
    N3 N2 C3 S1 . . . . 2.6(2) no
    C3 N2 N3 C16 . . . . -161.26(16) no
    N3 N2 C3 N1 . . . . -178.52(15) no
    N2 N3 C16 C17 . . . . 2.6(3) no
    N2 N3 C16 C18 . . . . -175.39(14) no
    S1 C1 C2 N1 . . . . 1.38(19) no
    S1 C1 C2 C4 . . . . -170.28(14) no
    N1 C2 C4 C5 . . . . 140.44(17) no
    C1 C2 C4 C9 . . . . 126.8(2) no
    C1 C2 C4 C5 . . . . -48.6(3) no
    N1 C2 C4 C9 . . . . -44.2(2) no
    C2 C4 C9 C8 . . . . -173.15(16) no
    C2 C4 C5 C6 . . . . 174.01(17) no
    C9 C4 C5 C6 . . . . -1.4(3) no
    C5 C4 C9 C8 . . . . 2.3(3) no
    C4 C5 C6 C7 . . . . -0.5(3) no
    C5 C6 C7 Br1 . . . . -176.96(14) no
    C5 C6 C7 C8 . . . . 1.7(3) no
    C6 C7 C8 C9 . . . . -0.8(3) no
    Br1 C7 C8 C9 . . . . 177.83(13) no
    C7 C8 C9 C4 . . . . -1.2(3) no
    N1 C10 C11 C12 . . . . -179.80(17) no
    C11 C10 C15 C14 . . . . 0.5(3) no
    C15 C10 C11 C12 . . . . -0.2(3) no
    N1 C10 C15 C14 . . . . -179.91(18) no
    C10 C11 C12 C13 . . . . 0.0(3) no
    C11 C12 C13 C14 . . . . 0.0(4) no
    C12 C13 C14 C15 . . . . 0.3(4) no
    C13 C14 C15 C10 . . . . -0.6(3) no
    N3 C16 C18 C19 . . . . 169.30(16) no
    N3 C16 C18 C23 . . . . -6.5(2) no
    C17 C16 C18 C19 . . . . -8.8(2) no
    C17 C16 C18 C23 . . . . 175.40(17) no
    C16 C18 C19 C20 . . . . -173.07(18) no
    C23 C18 C19 C20 . . . . 2.9(3) no
    C16 C18 C23 C22 . . . . 173.41(18) no
    C19 C18 C23 C22 . . . . -2.5(3) no
    C18 C19 C20 C21 . . . . -0.6(3) no
    C19 C20 C21 C22 . . . . -2.0(3) no
    C19 C20 C21 C24 . . . . 176.0(2) no
    C20 C21 C22 C23 . . . . 2.3(3) no
    C24 C21 C22 C23 . . . . -175.6(2) no
    C21 C22 C23 C18 . . . . -0.1(3) no
loop_
    _geom_hbond_atom_site_label_D
    _geom_hbond_atom_site_label_H
    _geom_hbond_atom_site_label_A
    _geom_hbond_site_symmetry_A
    _geom_hbond_distance_DH
    _geom_hbond_distance_HA
    _geom_hbond_distance_DA
    _geom_hbond_angle_DHA
    _geom_hbond_publ_flag
    C17 H17C N2 . 0.98 2.28 2.713(3) 105 no
    C17 H17A Cg4 2_857 0.98 2.77 3.595(3) 143 yes
_iucr_refine_instructions_details
;
TITL HA-124 in P-1
CELL  0.71073   7.9622  11.2672  11.6370   96.273   94.386   96.302
ZERR     2.00   0.0005   0.0007   0.0007    0.001    0.001    0.001
LATT   1
SFAC  C    H    N    S    BR
UNIT  48   40   6    2    2
MERG   2
MPLA C4 > C9
MPLA S1 N1 C1 C2 C3
MPLA C10 > C15
EQIV $1 -x+2, -y, -z+2
HTAB C17 S1_$1
FMAP   2
PLAN    5
SIZE     0.14   0.17   0.23
ACTA    56.00
BOND   $H
CONF
L.S.  13
TEMP  -123.00
WGHT    0.054500    0.235300
FVAR       0.52103
C1    1    0.774035   -0.018322    0.550315    11.00000    0.02376    0.02476 =
         0.02088    0.00080   -0.00126    0.00152
AFIX  43
H1    2    0.701613   -0.066552    0.490282    11.00000   -1.20000
AFIX   0
C2    1    0.793083    0.102645    0.562844    11.00000    0.01865    0.02518 =
         0.01570    0.00090    0.00084    0.00150
C3    1    0.978896    0.068783    0.718385    11.00000    0.02117    0.02132 =
         0.02022    0.00329    0.00170    0.00196
C4    1    0.689180    0.178391    0.499023    11.00000    0.01726    0.02234 =
         0.02099    0.00182   -0.00097   -0.00007
C5    1    0.657033    0.156260    0.378542    11.00000    0.02134    0.02771 =
         0.02041   -0.00130    0.00106    0.00254
AFIX  43
H5    2    0.711287    0.096686    0.336332    11.00000   -1.20000
AFIX   0
C6    1    0.545878    0.220997    0.319816    11.00000    0.02528    0.03102 =
         0.01666    0.00192   -0.00195   -0.00040
AFIX  43
H6    2    0.524792    0.206255    0.237749    11.00000   -1.20000
AFIX   0
C7    1    0.466448    0.306978    0.382106    11.00000    0.02145    0.02216 =
         0.02466    0.00575   -0.00506    0.00026
C8    1    0.498730    0.331981    0.501619    11.00000    0.02552    0.02427 =
         0.02545    0.00086    0.00046    0.00424
AFIX  43
H8    2    0.444522    0.391928    0.543330    11.00000   -1.20000
AFIX   0
C9    1    0.610868    0.268498    0.559267    11.00000    0.02406    0.02448 =
         0.01846    0.00034   -0.00008    0.00254
AFIX  43
H9    2    0.635139    0.286272    0.640936    11.00000   -1.20000
AFIX   0
C10   1    0.975477    0.278107    0.679492    11.00000    0.01654    0.01995 =
         0.02299    0.00171   -0.00169    0.00244
C11   1    1.051048    0.335013    0.593798    11.00000    0.02308    0.02537 =
         0.02205    0.00206    0.00128    0.00437
AFIX  43
H11   2    1.059602    0.291771    0.520097    11.00000   -1.20000
AFIX   0
C12   1    1.114399    0.456106    0.616497    11.00000    0.02564    0.02762 =
         0.03297    0.00964    0.00073    0.00267
AFIX  43
H12   2    1.166478    0.495808    0.558109    11.00000   -1.20000
AFIX   0
C13   1    1.101772    0.518596    0.723499    11.00000    0.02844    0.02158 =
         0.03966    0.00136   -0.00645    0.00202
AFIX  43
H13   2    1.145175    0.601275    0.738716    11.00000   -1.20000
AFIX   0
C14   1    1.026006    0.461157    0.808812    11.00000    0.02971    0.03012 =
         0.02743   -0.00675   -0.00295    0.00545
AFIX  43
H14   2    1.017128    0.504730    0.882301    11.00000   -1.20000
AFIX   0
C15   1    0.962848    0.340143    0.787620    11.00000    0.02237    0.02928 =
         0.02249    0.00220    0.00035    0.00448
AFIX  43
H15   2    0.911723    0.300424    0.846352    11.00000   -1.20000
AFIX   0
C16   1    1.204452    0.017382    0.959642    11.00000    0.01872    0.02436 =
         0.02034    0.00357    0.00185    0.00042
C17   1    1.218289    0.136751    1.033412    11.00000    0.03275    0.02711 =
         0.02129    0.00326   -0.00020    0.00224
AFIX 137
H17A  2    1.337615    0.171153    1.046691    11.00000   -1.50000
H17B  2    1.173315    0.125527    1.108057    11.00000   -1.50000
H17C  2    1.152961    0.191412    0.993593    11.00000   -1.50000
AFIX   0
C18   1    1.275532   -0.084295    1.009043    11.00000    0.01837    0.02826 =
         0.01918    0.00584    0.00303    0.00208
C19   1    1.374153   -0.065950    1.115807    11.00000    0.02571    0.02929 =
         0.02107    0.00398    0.00003   -0.00006
AFIX  43
H19   2    1.385225    0.010503    1.160888    11.00000   -1.20000
AFIX   0
C20   1    1.456159   -0.157797    1.156937    11.00000    0.02585    0.03731 =
         0.02306    0.00920   -0.00069    0.00079
AFIX  43
H20   2    1.523235   -0.142675    1.229259    11.00000   -1.20000
AFIX   0
C21   1    1.441862   -0.270803    1.094472    11.00000    0.02545    0.03466 =
         0.02777    0.01264    0.00555    0.00575
C22   1    1.337835   -0.290894    0.990116    11.00000    0.03052    0.02720 =
         0.02924    0.00412    0.00316    0.00586
AFIX  43
H22   2    1.322718   -0.368585    0.947177    11.00000   -1.20000
AFIX   0
C23   1    1.256125   -0.199527    0.947947    11.00000    0.02537    0.02979 =
         0.02201    0.00355    0.00040    0.00271
AFIX  43
H23   2    1.186294   -0.215614    0.876780    11.00000   -1.20000
AFIX   0
C24   1    1.541922   -0.368405    1.136786    11.00000    0.03673    0.03726 =
         0.03567    0.01139    0.00279    0.01311
AFIX 137
H24A  2    1.591130   -0.342823    1.216605    11.00000   -1.50000
H24B  2    1.632944   -0.381639    1.086434    11.00000   -1.50000
H24C  2    1.465832   -0.443318    1.134443    11.00000   -1.50000
AFIX   0
N1    3    0.910333    0.153001    0.656656    11.00000    0.02030    0.01900 =
         0.02035    0.00223   -0.00189    0.00093
N2    3    1.085368    0.098497    0.808902    11.00000    0.02596    0.02398 =
         0.02385    0.00461   -0.00428    0.00260
N3    3    1.138395   -0.002942    0.853331    11.00000    0.02219    0.02473 =
         0.02293    0.00541   -0.00078    0.00247
S1    4    0.896514   -0.077113    0.656069    11.00000    0.02577    0.01946 =
         0.02403    0.00235    0.00060    0.00294
BR1   5    0.306552    0.390256    0.304053    11.00000    0.03801    0.02752 =
         0.03491    0.00720   -0.01139    0.00712
HKLF 4
REM  HA-124 in P-1
REM R1 =  0.0366 for    4582 Fo > 4sig(Fo)  and  0.0434 for all    5310 data
REM    264 parameters refined using      0 restraints
END
WGHT      0.0545      0.2353
REM Highest difference peak  0.970,  deepest hole -0.516,  1-sigma level  0.085
Q1    1   0.3844  0.3940  0.2639  11.00000  0.05    0.97
Q2    1   0.3815  0.4442  0.2967  11.00000  0.05    0.89
Q3    1   0.2479  0.3202  0.3010  11.00000  0.05    0.58
Q4    1   0.2382  0.4198  0.2940  11.00000  0.05    0.54
Q5    1   0.8500 -0.1430  0.6631  11.00000  0.05    0.44
;
