# Supplementary material for: (2E)-4-(4-Bromo­phen­yl)-2-{(2Z)-[1-(4-methyl­phen­yl)ethyl­idene]hydrazinyl­idene}-3-phenyl-2,3-di­hydro-1,3-thia­zole
Source: Acta Crystallogr Sect E Struct Rep Online. 2013 Sep 18;69(Pt 10):o1563–4. doi: 10.1107/S1600536813025506 (PMC3790424; doi:10.1107/S1600536813025506)
Supplement: Supplementary file 2 [file e-69-o1563-Isup2.hkl]

#
# h,k,l, Fc-squared, Fo-squared, sigma(Fo-squared), status flag
#
data_I
_shelx_title ' HA-124 in P-1'
_shelx_refln_list_code          4
_shelx_F_calc_maximum      211.81
_exptl_crystal_F_000       472.00
_reflns_d_resolution_high  0.7299

loop_
 _space_group_symop_operation_xyz
 'x, y, z'
 '-x, -y, -z'

_cell_length_a     7.9622
_cell_length_b    11.2672
_cell_length_c    11.6370
_cell_angle_alpha  96.273
_cell_angle_beta   94.386
_cell_angle_gamma  96.302

_shelx_F_squared_multiplier     1.000

loop_
 _refln_index_h
 _refln_index_k
 _refln_index_l
 _refln_F_squared_calc
 _refln_F_squared_meas
 _refln_F_squared_sigma
 _refln_observed_status
   1   0   0         85.25         78.96         1.60 o
   2   0   0         14.35         27.32         1.28 o
   3   0   0       1143.72       1185.97        19.13 o
   4   0   0         18.85         17.41         1.50 o
   5   0   0       2827.63       2789.66        48.01 o
   6   0   0         21.14         21.17         2.60 o
   7   0   0         13.69          9.83         2.65 o
   8   0   0        140.62        134.56         6.70 o
   9   0   0        283.73        263.63         9.93 o
  10   0   0        167.05        180.46         9.98 o
 -10   1   0          0.34          3.36         4.17 o
  -9   1   0         19.14         18.96         4.38 o
  -8   1   0        154.76        156.77         7.28 o
  -7   1   0        225.36        221.49         7.06 o
  -6   1   0       1803.32       1801.59        32.45 o
  -5   1   0        250.81        250.63         6.51 o
  -4   1   0         13.91         15.83         1.44 o
  -3   1   0       3873.90       3964.67        55.28 o
  -2   1   0         14.83          1.79         0.73 o
  -1   1   0        983.39       1155.84        19.48 o
   0   1   0        744.62        885.46        34.63 o
   1   1   0       1807.14       2029.22        30.85 o
   2   1   0       2092.43       2559.74        38.97 o
   3   1   0        838.97        893.88        13.57 o
   4   1   0       1226.57       1160.49        17.65 o
   5   1   0        761.00        798.96        17.93 o
   6   1   0         16.61         18.90         2.40 o
   7   1   0        348.98        334.28         8.84 o
   8   1   0        293.05        245.40         8.68 o
   9   1   0        357.87        363.06        12.71 o
  10   1   0          2.31          3.17         3.66 o
 -10   2   0        155.46        170.10        11.00 o
  -9   2   0        137.40        134.48         7.82 o
  -8   2   0          2.93          6.98         3.12 o
  -7   2   0        933.28        923.06        18.81 o
  -6   2   0        479.57        452.11        12.87 o
  -5   2   0        205.31        189.32         5.87 o
  -4   2   0       2777.94       2934.63        41.60 o
  -3   2   0        271.29        242.72         4.56 o
  -2   2   0       1750.88       1865.87        26.34 o
  -1   2   0         25.46         27.92         1.23 o
   0   2   0        164.87        164.97         3.68 o
   1   2   0      21418.74      22089.18       482.83 o
   2   2   0      11906.79      12858.69       208.45 o
   3   2   0       1290.32       1337.68        18.14 o
   4   2   0        188.95        180.61         3.63 o
   5   2   0         22.12         20.58         1.71 o
   6   2   0        845.97        827.51        15.19 o
   7   2   0        916.43        857.69        19.05 o
   8   2   0        203.40        210.28        10.47 o
   9   2   0          2.60          2.20         2.67 o
  10   2   0         88.65         70.74         8.23 o
 -10   3   0         87.56         97.19        11.06 o
  -9   3   0        420.80        405.46        15.28 o
  -8   3   0        138.64        131.66         8.36 o
  -7   3   0        138.19        139.58         5.96 o
  -6   3   0        243.79        226.54         6.77 o
  -5   3   0          8.65          7.50         1.58 o
  -4   3   0       2523.58       2618.14        37.34 o
  -3   3   0        991.92       1124.51        17.81 o
  -2   3   0         88.22         97.77         2.39 o
  -1   3   0       3688.23       3858.34        63.98 o
   0   3   0       1421.27       1530.82        23.24 o
   1   3   0       8925.12      10015.04       219.86 o
   2   3   0        189.89        244.08         7.76 o
   3   3   0         18.33         34.17         2.16 o
   4   3   0        601.06        504.76        10.63 o
   5   3   0          6.11          4.21         1.86 o
   6   3   0       1657.73       1548.10        29.07 o
   7   3   0          3.23          0.40         2.83 o
   8   3   0          8.38          7.01         4.14 o
   9   3   0         33.27         30.98         5.76 o
  10   3   0         51.27         37.86         8.30 o
 -10   4   0        269.51        292.32        17.14 o
  -9   4   0         10.83         13.80         7.00 o
  -8   4   0          7.21         10.16         3.90 o
  -7   4   0        271.25        268.98         9.30 o
  -6   4   0        498.86        498.98        10.33 o
  -5   4   0       3145.18       3102.02        44.47 o
  -4   4   0        443.60        415.60         7.45 o
  -3   4   0        189.02        217.18         5.42 o
  -2   4   0       4133.80       4254.45        64.63 o
  -1   4   0        196.67        251.60         5.68 o
   0   4   0       3148.99       3321.65        54.45 o
   1   4   0        308.78        355.24         9.63 o
   2   4   0         13.43         21.53         2.18 o
   3   4   0       3111.79       3039.97        46.63 o
   4   4   0          2.58          3.23         1.21 o
   5   4   0        867.49        844.49        16.95 o
   6   4   0         42.86         41.04         3.62 o
   7   4   0        110.79        105.28         6.17 o
   8   4   0       1284.76       1236.33        32.08 o
   9   4   0         20.74         18.12         7.10 o
 -10   5   0         12.12          9.83         7.76 o
  -9   5   0         13.45         27.04         7.85 o
  -8   5   0        877.01        898.85        25.82 o
  -7   5   0         62.72         77.21         5.94 o
  -6   5   0        373.97        353.10         9.25 o
  -5   5   0        593.26        579.89        13.36 o
  -4   5   0        448.49        418.29         8.32 o
  -3   5   0       1038.19       1006.31        18.45 o
  -2   5   0        547.93        586.04        11.01 o
  -1   5   0       2322.70       2539.19        39.31 o
   0   5   0         32.31         22.56         2.55 o
   1   5   0       1163.63       1346.44        27.30 o
   2   5   0       7931.64       8564.45       189.60 o
   3   5   0        126.89        111.25         3.76 o
   4   5   0         33.22         31.64         2.05 o
   5   5   0        102.87         99.90         4.51 o
   6   5   0        329.26        305.46         9.62 o
   7   5   0        569.68        552.79        14.86 o
   8   5   0         19.75         20.17         4.89 o
   9   5   0          3.59          1.27         4.57 o
 -10   6   0         51.85         65.79        10.36 o
  -9   6   0        318.31        330.04        14.46 o
  -8   6   0          2.69          9.23         6.24 o
  -7   6   0          0.78          0.60         3.75 o
  -6   6   0         88.78        103.05         6.78 o
  -5   6   0         39.26         36.57         3.55 o
  -4   6   0       1306.82       1258.43        22.95 o
  -3   6   0       1197.14       1225.72        22.06 o
  -2   6   0        152.36        162.21         6.31 o
  -1   6   0       1547.89       1647.34        25.98 o
   0   6   0        197.01        169.94         4.87 o
   1   6   0       1302.45       1231.28        25.46 o
   2   6   0       1343.30       1414.51        34.02 o
   3   6   0        152.48        169.68         6.16 o
   4   6   0        131.55        113.38         4.14 o
   5   6   0        398.85        378.75         9.46 o
   6   6   0        233.17        230.18         8.10 o
   7   6   0        330.52        321.30        10.51 o
   8   6   0          3.62          2.82         3.96 o
   9   6   0         97.98        108.74         9.07 o
 -10   7   0         48.84         64.46        17.31 o
  -9   7   0        310.59        364.02        29.10 o
  -8   7   0          7.77         16.14         6.76 o
  -7   7   0        205.04        191.83        17.54 o
  -6   7   0       1369.54       1367.19        34.67 o
  -5   7   0        861.02        850.06        20.36 o
  -4   7   0       2088.88       2044.88        40.27 o
  -3   7   0         15.90         10.77         2.89 o
  -2   7   0        199.94        214.21         8.18 o
  -1   7   0       2146.77       2066.02        39.99 o
   0   7   0         95.97         81.74         4.34 o
   1   7   0        504.26        479.85        11.20 o
   2   7   0        712.85        762.58        20.19 o
   3   7   0        131.50        127.24         9.26 o
   4   7   0       1406.08       1372.83        23.59 o
   5   7   0         30.40         31.55         3.25 o
   6   7   0        179.85        180.94         7.32 o
   7   7   0         11.36         10.76         3.47 o
   8   7   0         13.45          8.83         4.15 o
  -9   8   0         27.74         23.21        11.42 o
  -8   8   0         48.48         42.19         6.66 o
  -7   8   0        332.89        382.81        14.40 o
  -6   8   0          4.92          6.75         3.40 o
  -5   8   0          6.23          7.36         2.97 o
  -4   8   0         30.02         25.35         3.85 o
  -3   8   0       1330.09       1278.41        26.13 o
  -2   8   0       2214.16       2193.10        42.21 o
  -1   8   0         13.25         11.96         1.98 o
   0   8   0        145.39        134.93         4.63 o
   1   8   0        711.32        672.37        11.56 o
   2   8   0         31.51         31.90         3.45 o
   3   8   0       1774.87       1702.09        36.27 o
   4   8   0         24.14         25.29         2.47 o
   5   8   0          7.34          8.83         2.64 o
   6   8   0         50.98         50.20         4.63 o
   7   8   0         21.95         20.46         4.07 o
   8   8   0        203.86        224.40        11.59 o
  -9   9   0          0.49          8.25         7.17 o
  -8   9   0        376.66        389.51        18.88 o
  -7   9   0         26.86         33.75         7.26 o
  -6   9   0          9.68         12.30         4.11 o
  -5   9   0        836.79        792.46        21.17 o
  -4   9   0          6.61          3.58         2.98 o
  -3   9   0       4270.90       4056.43        87.57 o
  -2   9   0         53.22         55.88         2.56 o
  -1   9   0        465.23        429.17        16.02 o
   0   9   0       1048.51        992.09        23.83 o
   1   9   0        178.69        182.37         5.64 o
   2   9   0        728.00        723.36        14.95 o
   3   9   0         84.16         92.67         5.27 o
   4   9   0        216.69        212.41         7.22 o
   5   9   0        167.72        178.55         6.75 o
   6   9   0        334.98        334.45        14.78 o
   7   9   0        200.47        230.73         9.10 o
  -9  10   0         68.22         70.73        15.10 o
  -8  10   0         42.60         36.10        12.52 o
  -7  10   0         74.94         73.30        15.10 o
  -6  10   0        667.48        650.48        19.14 o
  -5  10   0        180.43        185.20         9.29 o
  -4  10   0        113.69        101.53         6.21 o
  -3  10   0         59.62         60.71         4.48 o
  -2  10   0       1073.12       1022.57        43.47 o
  -1  10   0        131.54        133.72         7.84 o
   0  10   0        508.19        498.57        16.49 o
   1  10   0          6.57          8.93         3.87 o
   2  10   0        375.59        336.45         9.77 o
   3  10   0        101.15        111.38         7.49 o
   4  10   0        172.65        199.41         9.06 o
   5  10   0        311.99        323.68        10.53 o
   6  10   0        131.19        134.15         6.73 o
   7  10   0         11.89         14.47         4.84 o
  -8  11   0         92.56        111.03        16.21 o
  -7  11   0        427.38        433.80        19.55 o
  -6  11   0        129.88        132.57         8.59 o
  -5  11   0          3.79          2.36         3.73 o
  -4  11   0         45.27         46.44         5.00 o
  -3  11   0        190.92        183.77         8.40 o
  -2  11   0        410.51        382.81        15.22 o
  -1  11   0        995.17        967.89        29.74 o
   0  11   0        191.46        167.52         9.02 o
   1  11   0         48.75         50.37         4.94 o
   2  11   0        521.31        491.36        16.02 o
   3  11   0         77.84         86.65        10.03 o
   4  11   0        245.67        255.97        21.00 o
   5  11   0          1.54          0.00         2.02 o
   6  11   0          5.27          9.37         6.30 o
  -7  12   0        209.92        206.86        14.03 o
  -6  12   0         26.13         24.20         5.26 o
  -5  12   0          6.51          5.76         3.96 o
  -4  12   0        495.34        469.24        14.04 o
  -3  12   0          2.58          7.60         4.84 o
  -2  12   0        479.32        448.39        17.41 o
  -1  12   0         33.22         24.20         5.53 o
   0  12   0         39.14         31.06         4.87 o
   1  12   0        686.03        631.99        20.58 o
   2  12   0         12.46          3.66         3.07 o
   3  12   0        210.13        218.52         7.80 o
  -6  13   0         24.06         18.66         5.10 o
  -5  13   0        479.95        459.15        17.23 o
  -4  13   0          2.59          9.32         8.29 o
  -3  13   0         30.03         45.59        14.55 o
  -2  13   0        156.17        142.42        10.36 o
  -1  13   0         73.90         79.44         8.09 o
   0  13   0        767.41        751.24        24.72 o
   1  13   0         24.57         26.80         4.58 o
   2  13   0          1.46          0.00         2.75 o
   3  13   0         22.13         25.81         3.52 o
  -5  14   0        140.85        122.30        16.21 o
  -4  14   0         35.82         30.99         7.96 o
  -3  14   0         43.87         50.48         8.24 o
  -2  14   0        223.26        217.07        12.60 o
  -1  14   0        265.55        229.55        16.39 o
   0  14   0          7.49         12.63         4.83 o
   1  14   0          0.95          0.00         3.73 o
   2  14   0         58.75         59.12         5.69 o
  -1  15   0          9.44          1.11         9.95 o
   1  15   0        120.05        106.46        18.42 o
  -1 -15   1        124.94        132.61        18.05 o
   0 -15   1         50.56         36.10        13.63 o
   1 -15   1         10.79          4.05         9.95 o
   2 -15   1         16.27          5.89        10.68 o
  -2 -14   1         36.74         40.97         5.06 o
  -1 -14   1        170.56        169.45        14.53 o
   0 -14   1        215.55        236.82        12.16 o
   1 -14   1         10.88         15.33         5.35 o
   2 -14   1        561.97        541.04        21.06 o
   3 -14   1         26.81         22.48         6.99 o
   4 -14   1         60.19         58.90         8.92 o
   5 -14   1         28.17         25.79        10.31 o
  -2 -13   1         16.68         28.09         4.12 o
  -1 -13   1        102.25        111.42         7.47 o
   0 -13   1          1.57          0.00         3.88 o
   1 -13   1        317.86        343.27        14.79 o
   2 -13   1          1.78          3.87         4.74 o
   3 -13   1         83.83         87.73        22.84 o
   4 -13   1        185.39        203.90        13.16 o
   5 -13   1          0.74          2.19         3.60 o
   6 -13   1        462.06        485.33        17.83 o
  -2 -12   1        300.62        304.96        14.18 o
  -1 -12   1         64.14         56.65         5.89 o
   0 -12   1       1052.57        972.35        29.73 o
   1 -12   1        166.65        190.56        12.32 o
   2 -12   1         82.92         78.83        18.97 o
   3 -12   1        427.16        413.84        40.15 o
   4 -12   1        107.53        112.01         6.34 o
   5 -12   1        115.63         87.05        12.18 o
   6 -12   1         46.38         40.13         5.80 o
   7 -12   1        156.14        162.85        12.95 o
  -6 -11   1         29.73         26.87         3.64 o
  -5 -11   1        127.53        132.04         6.24 o
  -3 -11   1         89.02         91.44         9.38 o
  -2 -11   1        168.47        186.67         7.61 o
  -1 -11   1        215.45        215.22        21.71 o
   0 -11   1        679.68        622.42        20.14 o
   1 -11   1        311.87        300.09        12.46 o
   2 -11   1         17.82         22.57         4.83 o
   3 -11   1        559.98        537.93        14.45 o
   4 -11   1        128.77        118.55         7.89 o
   5 -11   1        216.30        217.00        11.79 o
   6 -11   1        125.72        118.03         8.14 o
   7 -11   1        139.67        155.18        11.86 o
   8 -11   1        155.69        174.97        22.10 o
  -7 -10   1        109.19        100.92         7.90 o
  -6 -10   1          2.30          3.64         2.74 o
  -5 -10   1        159.49        181.39         6.66 o
  -4 -10   1        195.15        218.37         9.36 o
  -3 -10   1        294.39        301.11         9.24 o
  -2 -10   1          2.14          4.16         1.86 o
  -1 -10   1         30.43         30.34         3.42 o
   0 -10   1        193.27        199.22         7.61 o
   1 -10   1         26.32         27.73         4.41 o
   2 -10   1       1556.86       1459.80        45.86 o
   3 -10   1         16.42         13.69         2.88 o
   4 -10   1        128.20        112.14         6.48 o
   5 -10   1        582.10        553.88        22.98 o
   6 -10   1          1.84          0.37         3.97 o
   7 -10   1        315.64        295.33        25.23 o
   8 -10   1         28.32         32.37        14.92 o
   9 -10   1          7.53          8.47        10.31 o
  -8  -9   1          0.37         16.58        11.79 o
  -7  -9   1          2.10          0.12         3.11 o
  -6  -9   1        382.75        416.04        11.87 o
  -5  -9   1          1.14          0.82         2.20 o
  -4  -9   1        575.52        537.18        14.73 o
  -3  -9   1         90.99        103.94         4.96 o
  -2  -9   1         90.40         79.00         5.01 o
  -1  -9   1       1574.98       1523.61        37.19 o
   0  -9   1         21.36         23.43         3.09 o
   1  -9   1       2973.89       2830.75        62.74 o
   2  -9   1        852.10        819.45        15.15 o
   3  -9   1        713.97        692.02        15.67 o
   4  -9   1        680.66        647.35        18.30 o
   5  -9   1         20.03          7.23         3.24 o
   6  -9   1        244.86        249.22         9.39 o
   7  -9   1        138.45        155.81         9.60 o
   8  -9   1          7.56         21.12         6.17 o
   9  -9   1        110.29        150.71        13.79 o
  -8  -8   1         13.92         15.19         6.18 o
  -7  -8   1        271.68        278.75        10.04 o
  -6  -8   1         31.34         32.73         6.01 o
  -5  -8   1         78.61         74.77         4.40 o
  -4  -8   1        129.11        130.90         4.15 o
  -3  -8   1        341.08        320.58         9.27 o
  -2  -8   1       1398.57       1379.95        29.42 o
  -1  -8   1        151.65        138.66         6.10 o
   0  -8   1        430.53        461.17        15.48 o
   1  -8   1         64.42         54.86         6.61 o
   2  -8   1        912.91        917.18        19.14 o
   3  -8   1       1762.18       1677.69        39.04 o
   4  -8   1         30.38         37.53         3.56 o
   5  -8   1        116.02        117.39         6.06 o
   6  -8   1        615.93        598.49        15.61 o
   7  -8   1        402.31        401.81        15.10 o
   8  -8   1        237.63        271.21        12.93 o
   9  -8   1        136.15        185.84        31.11 o
  -8  -7   1          2.47          5.30         4.63 o
  -7  -7   1         97.22         96.86         6.32 o
  -6  -7   1          6.61          8.67         3.08 o
  -5  -7   1       1126.06       1123.11        24.29 o
  -4  -7   1       1142.98       1128.20        19.65 o
  -3  -7   1        857.66        875.30        18.03 o
  -2  -7   1        486.54        548.15        13.31 o
  -1  -7   1         25.98         28.93         2.19 o
   0  -7   1        897.36        906.54        16.15 o
   1  -7   1        576.37        546.00        16.90 o
   2  -7   1        442.89        400.71        11.15 o
   3  -7   1       2988.41       3013.36        57.37 o
   4  -7   1        453.45        419.35        10.82 o
   5  -7   1         22.93         25.45         3.56 o
   6  -7   1        499.49        506.30        18.02 o
   7  -7   1        173.66        183.82        10.09 o
   8  -7   1        233.93        230.73        36.47 o
   9  -7   1          4.29         15.08         7.76 o
  10  -7   1          3.90          3.32        13.26 o
  -9  -6   1         71.29         62.92         7.22 o
  -8  -6   1         36.29         31.64         5.12 o
  -7  -6   1         48.67         62.73        16.12 o
  -6  -6   1        269.91        252.51         8.48 o
  -5  -6   1         24.14         26.42         3.10 o
  -4  -6   1        168.34        177.29         5.45 o
  -3  -6   1         14.88         15.47         2.36 o
  -2  -6   1        329.04        288.33         9.14 o
  -1  -6   1         10.53          7.08         1.76 o
   0  -6   1       3322.46       3392.63        56.00 o
   1  -6   1        739.82        876.99        13.32 o
   2  -6   1        999.14       1132.98        23.81 o
   3  -6   1       1211.11       1177.46        21.22 o
   4  -6   1         27.11         22.53         2.81 o
   5  -6   1       1221.47       1179.98        26.69 o
   6  -6   1        214.21        199.66         9.14 o
   7  -6   1        535.75        543.89        17.72 o
   8  -6   1        181.26        179.02        13.41 o
   9  -6   1         54.83         54.30         7.50 o
  10  -6   1        334.92        393.00        28.00 o
  -9  -5   1        159.69        148.50        16.07 o
  -8  -5   1          9.29          9.95         5.82 o
  -7  -5   1        105.95        116.13         7.27 o
  -6  -5   1       1253.16       1167.08        28.70 o
  -5  -5   1        138.74        141.80         5.04 o
  -4  -5   1        683.33        716.80        12.61 o
  -3  -5   1       5799.79       5894.54        82.82 o
  -2  -5   1        259.75        298.23         9.07 o
  -1  -5   1       4758.42       5061.27        97.36 o
   0  -5   1          6.04          8.60         0.87 o
   1  -5   1        319.81        344.85         7.98 o
   2  -5   1       3869.08       4132.57        99.47 o
   3  -5   1       1252.02       1474.53        21.64 o
   4  -5   1       2883.95       2963.58        42.32 o
   5  -5   1        219.76        216.81         7.92 o
   6  -5   1          1.61          2.22         2.45 o
   7  -5   1        309.60        307.91        13.46 o
   8  -5   1        257.57        271.73        12.56 o
   9  -5   1        457.00        497.39        18.10 o
  10  -5   1         12.85         18.70         8.30 o
  -9  -4   1        261.06        245.15        12.01 o
  -8  -4   1         34.52         32.23         5.09 o
  -7  -4   1         85.99         78.26         9.94 o
  -6  -4   1        263.58        250.41         9.52 o
  -5  -4   1        226.63        211.16         8.56 o
  -4  -4   1       1104.14       1040.92        17.32 o
  -3  -4   1          6.02          3.43         0.78 o
  -2  -4   1         29.66         47.40         2.80 o
  -1  -4   1        477.27        486.40        12.48 o
   0  -4   1         40.32         52.87         2.89 o
   1  -4   1       2565.78       2758.18        42.04 o
   2  -4   1         21.81         24.23         1.55 o
   3  -4   1       2906.42       3153.38        47.53 o
   4  -4   1         22.32         19.18         1.70 o
   5  -4   1        883.68        903.21        15.90 o
   6  -4   1        635.79        620.10        12.25 o
   7  -4   1         67.94         68.90         5.42 o
   8  -4   1         79.39         89.26         8.18 o
   9  -4   1         24.00         35.59         6.45 o
  10  -4   1        143.96        150.32        13.89 o
 -10  -3   1        167.05        163.44        10.77 o
  -9  -3   1         42.39         31.22         6.02 o
  -8  -3   1         14.81          4.97         4.04 o
  -7  -3   1        141.73        139.88        11.83 o
  -6  -3   1         63.04         54.34         4.99 o
  -5  -3   1       1441.65       1413.59        26.13 o
  -4  -3   1        154.07        125.17         5.16 o
  -3  -3   1       1301.99       1425.58        22.48 o
  -2  -3   1       6423.27       7127.73        99.41 o
  -1  -3   1       2555.95       2897.39        55.85 o
   0  -3   1        652.40        687.01        11.69 o
   1  -3   1       2657.44       3105.04        57.48 o
   2  -3   1        722.59        768.91        13.27 o
   3  -3   1        950.38        985.03        17.78 o
   4  -3   1       8687.54       9482.28       130.95 o
   5  -3   1        834.95        769.90        12.65 o
   6  -3   1        908.22        904.91        18.04 o
   7  -3   1        143.98        153.49         6.20 o
   8  -3   1        554.79        552.43        15.56 o
   9  -3   1        218.25        236.99        10.25 o
  10  -3   1         66.40         69.02         9.72 o
 -10  -2   1        175.57        185.08        11.32 o
  -9  -2   1          7.23          8.88         3.39 o
  -8  -2   1        246.18        229.81         7.90 o
  -7  -2   1        743.93        710.95        19.41 o
  -6  -2   1         97.98         83.69         3.79 o
  -5  -2   1       1069.64       1026.10        20.96 o
  -4  -2   1        299.74        256.11         5.60 o
  -3  -2   1       1362.06       1460.85        21.16 o
  -2  -2   1       1408.77       1417.77        21.88 o
  -1  -2   1        313.36        328.67         7.18 o
   0  -2   1        782.83        860.43        23.79 o
   1  -2   1       3031.99       3379.02        62.26 o
   2  -2   1       7940.91       9099.55       124.93 o
   3  -2   1        289.82        252.60         4.85 o
   4  -2   1         25.18         46.60         2.10 o
   5  -2   1       1253.51       1189.22        20.04 o
   6  -2   1          5.12          5.27         2.24 o
   7  -2   1         49.24         47.90         4.10 o
   8  -2   1        325.37        323.51         9.62 o
   9  -2   1        116.77        109.43         7.21 o
  10  -2   1          3.91          7.97         5.74 o
 -10  -1   1          8.71         10.67         4.03 o
  -9  -1   1         33.81         33.54         4.51 o
  -8  -1   1        246.27        234.89        11.38 o
  -7  -1   1         37.93         28.51         4.35 o
  -6  -1   1        194.75        162.06         5.34 o
  -5  -1   1        268.14        252.89         7.13 o
  -4  -1   1         80.07         93.99         3.77 o
  -3  -1   1       2391.07       2409.88        37.03 o
  -2  -1   1       1120.32       1081.50        17.74 o
  -1  -1   1       3619.26       4159.22        81.71 o
   0  -1   1       1145.47       1132.63        23.88 o
   1  -1   1       2107.69       2298.68        34.52 o
   2  -1   1      14578.59      16216.20       208.61 o
   3  -1   1       1293.26       1358.25        19.73 o
   4  -1   1        102.72         83.63         2.51 o
   5  -1   1       3016.38       3060.54        45.31 o
   6  -1   1        234.62        230.95         6.74 o
   7  -1   1       1102.36       1019.58        20.49 o
   8  -1   1          4.57          4.13         3.16 o
   9  -1   1        222.72        230.47         9.76 o
  10  -1   1         65.98         77.52         7.02 o
 -10   0   1         50.15         54.31         5.80 o
  -9   0   1        218.12        195.81         9.04 o
  -8   0   1         33.33         37.90         4.49 o
  -7   0   1        274.62        277.03         8.85 o
  -6   0   1        358.40        335.93         8.31 o
  -5   0   1        838.67        810.13        15.56 o
  -4   0   1       2312.00       2363.82        36.88 o
  -3   0   1        554.25        560.54        10.55 o
  -2   0   1       2951.22       3389.68        56.40 o
  -1   0   1       1943.25       2155.75        45.36 o
   1   0   1       5085.74       5515.01        90.84 o
   2   0   1        566.01        652.52        11.79 o
   3   0   1          0.61          1.33         0.99 o
   4   0   1       1158.96       1053.69        17.74 o
   5   0   1        606.58        580.58        11.04 o
   6   0   1        140.97        105.62         4.25 o
   7   0   1         90.76         87.28         4.75 o
   8   0   1          0.19          2.78         2.78 o
   9   0   1         72.35         71.74         5.91 o
  10   0   1        279.26        263.66        13.93 o
 -10   1   1         16.20         15.55         4.67 o
  -9   1   1         58.56         51.32         5.54 o
  -8   1   1         35.72         48.15         6.33 o
  -7   1   1        614.01        570.16        12.89 o
  -6   1   1        542.74        533.19        11.63 o
  -5   1   1        681.82        687.95        12.41 o
  -4   1   1        783.89        766.47        11.96 o
  -3   1   1        920.66        929.12        13.85 o
  -2   1   1      10256.12      11884.02       162.66 o
  -1   1   1         15.10         22.84         1.14 o
   0   1   1        838.92        896.40        16.87 o
   1   1   1       3197.27       3606.35        59.74 o
   2   1   1         90.38        102.99         2.40 o
   3   1   1       2824.36       2867.39        44.04 o
   4   1   1       1405.84       1474.49        24.89 o
   5   1   1        447.84        401.00         8.31 o
   6   1   1       1138.18       1083.74        19.19 o
   7   1   1        431.93        406.01        10.05 o
   8   1   1        294.91        272.73         9.22 o
   9   1   1        273.91        252.70        11.53 o
  10   1   1         38.30         40.15         4.79 o
 -10   2   1        217.82        232.16        12.22 o
  -9   2   1        617.45        628.68        16.97 o
  -8   2   1        599.50        584.60        17.17 o
  -7   2   1        642.07        643.84        14.11 o
  -6   2   1        446.33        445.56        13.27 o
  -5   2   1        738.40        725.65        13.00 o
  -4   2   1        932.65        908.23        13.99 o
  -3   2   1        139.21        147.73         3.23 o
  -2   2   1       2663.88       2945.17        41.00 o
  -1   2   1         10.83          2.90         0.71 o
   0   2   1       2016.65       2241.61        36.98 o
   1   2   1       5617.21       6297.93        94.20 o
   2   2   1         65.00         98.82         3.38 o
   3   2   1       4033.80       4322.73        74.18 o
   4   2   1        141.06        166.89         3.91 o
   5   2   1        173.83        154.74         5.91 o
   6   2   1        479.35        426.75         9.17 o
   7   2   1         61.63         63.44         3.88 o
   8   2   1         72.25         69.46         5.80 o
   9   2   1          2.89          2.66         2.70 o
  10   2   1         35.41         41.01         7.26 o
 -10   3   1         20.79         37.60         7.20 o
  -9   3   1         14.98         23.78         6.30 o
  -8   3   1         12.14         19.52         4.92 o
  -7   3   1         38.85         43.08         4.01 o
  -6   3   1         52.35         53.82         3.75 o
  -5   3   1       2012.90       2070.41        30.31 o
  -4   3   1        119.73        125.92         3.63 o
  -3   3   1       1342.96       1375.21        20.10 o
  -2   3   1        802.86        848.17        12.57 o
  -1   3   1        507.38        503.76         9.09 o
   0   3   1       1708.45       1816.55        24.78 o
   1   3   1          8.05         10.59         2.38 o
   2   3   1       1710.98       1676.93        26.02 o
   3   3   1        291.14        302.74         6.40 o
   4   3   1        406.02        349.23         8.32 o
   5   3   1        513.38        434.99        10.15 o
   6   3   1         85.14         77.42         4.54 o
   7   3   1        555.41        541.03        16.38 o
   8   3   1         58.77         54.02         5.67 o
   9   3   1          0.04          0.80         4.90 o
  10   3   1        196.04        175.71        18.05 o
 -10   4   1         12.44          2.95         6.81 o
  -9   4   1         45.82         49.20         6.65 o
  -8   4   1        147.22        150.36         7.82 o
  -7   4   1         34.49         35.85         4.27 o
  -6   4   1       2591.53       2551.66        41.02 o
  -5   4   1          3.18          7.26         1.64 o
  -4   4   1       1413.36       1458.28        21.69 o
  -3   4   1       1407.00       1448.94        21.20 o
  -2   4   1        404.76        389.26         7.02 o
  -1   4   1       5920.49       6602.98       106.00 o
   0   4   1       2409.98       2602.57        39.39 o
   1   4   1       4058.57       4460.67        72.86 o
   2   4   1        567.11        577.91         9.75 o
   3   4   1       1990.29       2282.89        38.54 o
   4   4   1       2377.40       2263.80        44.41 o
   5   4   1        163.78        160.32         5.49 o
   6   4   1         44.81         49.19         3.98 o
   7   4   1        177.92        169.82         8.55 o
   8   4   1        356.14        321.02        11.27 o
   9   4   1        125.58        138.30        14.63 o
 -10   5   1          1.65          3.83         6.74 o
  -9   5   1        286.23        326.25        17.02 o
  -8   5   1        637.87        658.97        20.61 o
  -7   5   1        436.92        454.21        13.02 o
  -6   5   1         28.08         27.54         3.23 o
  -5   5   1        287.97        303.50         7.02 o
  -4   5   1       1872.95       1945.94        31.13 o
  -3   5   1       1072.70       1062.31        17.57 o
  -2   5   1        972.89        925.99        16.64 o
  -1   5   1        102.73         91.79         2.34 o
   0   5   1         29.98         31.77         2.79 o
   1   5   1         24.52         37.17         1.39 o
   2   5   1       1018.93       1074.69        22.96 o
   3   5   1        516.77        460.53         9.50 o
   4   5   1        814.05        768.93        16.94 o
   5   5   1        305.25        295.18         8.06 o
   6   5   1        206.77        206.71        13.06 o
   7   5   1        290.83        251.96         9.31 o
   8   5   1         14.96         16.04         4.36 o
   9   5   1         79.62         86.72        11.93 o
 -10   6   1        104.83         97.38        11.85 o
  -9   6   1        104.25        128.91        12.35 o
  -8   6   1         28.93         35.91         7.68 o
  -7   6   1          8.00          7.06         4.10 o
  -6   6   1          3.68          7.65         3.03 o
  -5   6   1       1535.95       1547.73        28.29 o
  -4   6   1       1939.31       1846.14        32.62 o
  -3   6   1        277.42        309.85         9.03 o
  -2   6   1        130.48        130.72         4.78 o
  -1   6   1       1816.67       1929.65        28.91 o
   0   6   1       1773.00       1988.24        33.49 o
   1   6   1       3820.81       3955.87        59.89 o
   2   6   1         54.60         44.20         3.51 o
   3   6   1       1237.13       1254.54        20.39 o
   4   6   1        383.67        381.89         9.90 o
   5   6   1        172.89        166.87         5.92 o
   6   6   1         51.69         53.69         4.23 o
   7   6   1        113.16        122.46         8.35 o
   8   6   1        162.30        178.94        10.68 o
   9   6   1          6.60         10.68        11.79 o
  -9   7   1          1.24         10.31        10.68 o
  -8   7   1        218.63        246.49        11.96 o
  -7   7   1        509.42        548.39        17.68 o
  -6   7   1         12.12         12.02         4.06 o
  -5   7   1        440.21        417.36        11.18 o
  -4   7   1         14.42         12.07         2.31 o
  -3   7   1        122.41        134.19         4.47 o
  -2   7   1       1453.97       1485.80        26.12 o
  -1   7   1         16.05         25.94         3.62 o
   0   7   1       1797.05       1729.09        29.78 o
   1   7   1         23.07         19.12         1.49 o
   2   7   1         18.47         16.48         1.20 o
   3   7   1        512.30        471.52        10.19 o
   4   7   1          6.57         14.65         2.32 o
   5   7   1        751.77        722.04        15.52 o
   6   7   1        413.63        408.47        19.99 o
   7   7   1          2.39          5.09         3.57 o
   8   7   1        168.25        168.62        15.65 o
  -9   8   1          4.74          0.00        10.68 o
  -8   8   1        350.67        348.81        23.02 o
  -7   8   1         18.85         24.92         6.50 o
  -6   8   1        180.38        192.02         8.90 o
  -5   8   1          4.91          3.89         3.28 o
  -4   8   1        106.81        103.89         5.92 o
  -3   8   1       3749.31       3511.89       105.93 o
  -2   8   1        512.13        512.28        15.63 o
  -1   8   1        693.70        680.53        17.20 o
   0   8   1        125.66        130.39         8.08 o
   1   8   1         13.99         17.91         1.65 o
   2   8   1       1639.59       1646.93        26.20 o
   3   8   1        460.56        485.16         9.16 o
   4   8   1        712.53        688.91        14.58 o
   5   8   1         10.97         11.81         2.72 o
   6   8   1        146.14        137.89         6.72 o
   7   8   1         12.30         14.56         6.49 o
   8   8   1          3.41          0.06         3.48 o
  -9   9   1        125.88        136.66        19.52 o
  -8   9   1        107.94         99.09        15.10 o
  -7   9   1         29.02         31.76         9.21 o
  -6   9   1        173.30        180.19        10.31 o
  -5   9   1        262.24        267.72        10.22 o
  -4   9   1        853.98        828.06        21.22 o
  -3   9   1         92.25         94.11         6.99 o
  -2   9   1         28.07         28.18         2.07 o
  -1   9   1        134.59        133.56         7.22 o
   0   9   1        580.68        562.76        14.89 o
   1   9   1        736.04        710.23        20.86 o
   2   9   1        174.25        200.30         6.92 o
   3   9   1         65.65         57.31         3.93 o
   4   9   1         95.59         82.33         4.84 o
   5   9   1        205.17        225.98         8.01 o
   6   9   1        171.58        193.02        14.74 o
   7   9   1        271.46        280.14        11.56 o
  -9  10   1        118.05        144.29        14.06 o
  -8  10   1          2.01          6.85         6.24 o
  -7  10   1         22.58         29.78         6.90 o
  -6  10   1        454.36        448.59        15.00 o
  -5  10   1        933.85        891.85        23.63 o
  -4  10   1          9.33         11.35         3.40 o
  -3  10   1         65.73         67.31         4.61 o
  -2  10   1        760.22        688.98        22.66 o
  -1  10   1       1297.93       1244.15        36.28 o
   0  10   1         91.19         95.03         6.30 o
   1  10   1        107.34        109.76         5.47 o
   2  10   1          2.24          2.17         2.26 o
   3  10   1        279.37        266.70         9.89 o
   4  10   1        618.74        653.92        15.94 o
   5  10   1        201.89        207.16         8.34 o
   6  10   1         46.16         69.28         6.85 o
   7  10   1         36.84         27.31         4.74 o
  -8  11   1         29.57         17.27         7.76 o
  -7  11   1        139.45        138.29        14.18 o
  -6  11   1          9.38         10.99         5.45 o
  -5  11   1        134.71        121.24         8.50 o
  -4  11   1        202.35        201.83         8.46 o
  -3  11   1         36.17         27.40         3.94 o
  -2  11   1        772.43        746.36        24.52 o
  -1  11   1         47.19         39.68         5.35 o
   0  11   1        423.28        367.79        13.97 o
   1  11   1        150.59        167.17         8.20 o
   2  11   1          0.65          0.00         2.42 o
   3  11   1        691.73        676.80        16.30 o
   4  11   1         36.65         30.48         3.36 o
   5  11   1          1.79          0.00         2.61 o
   6  11   1         81.80         97.22        11.80 o
  -7  12   1         71.28         77.88        13.26 o
  -6  12   1          3.76          1.63         4.47 o
  -5  12   1        145.21        135.70         8.03 o
  -4  12   1          0.35          0.00         2.76 o
  -3  12   1        472.94        438.79        17.88 o
  -2  12   1         36.14         28.98         5.79 o
  -1  12   1          1.03          2.53         3.79 o
   0  12   1        304.88        327.73        13.42 o
   1  12   1         96.00         99.76         6.88 o
   2  12   1        160.51        184.41         8.75 o
   3  12   1         14.99         18.72         4.70 o
   4  12   1          0.37          1.95         2.81 o
  -6  13   1        145.54        132.79        11.42 o
  -5  13   1         72.51         69.72         6.06 o
  -4  13   1        329.22        340.09        16.55 o
  -3  13   1         62.26         56.52         7.84 o
  -2  13   1          1.31          1.02         4.41 o
  -1  13   1        216.64        214.93        12.52 o
   0  13   1        196.62        188.28        10.42 o
   1  13   1        229.01        203.40        10.14 o
   2  13   1         33.24         38.57         4.70 o
   3  13   1         33.00         35.50         3.93 o
  -5  14   1         14.89         13.26         8.47 o
  -4  14   1          4.19          2.19         5.85 o
  -3  14   1        119.39        118.23        14.18 o
  -2  14   1         43.22         29.11         8.47 o
  -1  14   1        227.67        232.44        18.79 o
   0  14   1          4.15          8.77         4.67 o
   1  14   1         10.43          6.56         4.42 o
   2  14   1        446.08        523.54        16.66 o
   0 -15   2         37.37         31.68        12.16 o
   1 -15   2         46.28         30.21        12.16 o
   2 -15   2          9.72         12.89        10.68 o
  -2 -14   2        468.75        540.72        22.10 o
  -1 -14   2         10.16          1.39         4.12 o
   0 -14   2         31.29         38.77         6.11 o
   1 -14   2        142.45        142.59        10.42 o
   2 -14   2          0.10          0.00         5.02 o
   3 -14   2        338.42        327.80        16.20 o
   4 -14   2        201.02        205.22        13.81 o
   5 -14   2         21.05          9.21         9.21 o
  -3 -13   2        247.79        261.87        11.05 o
  -2 -13   2          4.42          7.37         3.32 o
  -1 -13   2         43.61         50.76         9.39 o
   0 -13   2        650.06        664.84        22.41 o
   1 -13   2         37.90         41.37        10.50 o
   2 -13   2        461.01        455.10        18.14 o
   3 -13   2         26.57         17.10         6.02 o
   4 -13   2         23.55         13.79         6.37 o
   5 -13   2        281.24        265.02        10.60 o
   6 -13   2        128.38        130.11        11.61 o
  -3 -12   2        145.27        163.18         7.74 o
  -2 -12   2        323.56        310.16        11.37 o
  -1 -12   2        477.07        486.65        18.97 o
   0 -12   2        480.24        464.86        16.61 o
   1 -12   2         32.79         42.88        10.13 o
   2 -12   2          7.22          9.10         4.79 o
   3 -12   2        217.34        233.20        17.13 o
   4 -12   2        185.45        179.19        16.35 o
   5 -12   2        573.60        606.05        20.01 o
   6 -12   2          6.67         12.08         4.89 o
   7 -12   2          8.45          0.00         5.91 o
  -6 -11   2         73.82         82.71         8.99 o
  -5 -11   2          2.13          2.72         2.37 o
  -4 -11   2         40.79         38.40         8.29 o
  -3 -11   2        200.91        226.73        13.51 o
  -2 -11   2        576.57        587.33        16.81 o
  -1 -11   2         11.44         14.99         3.16 o
   0 -11   2          4.19          2.82         3.29 o
   1 -11   2        180.00        171.51        11.05 o
   2 -11   2        399.90        360.70        14.68 o
   3 -11   2        126.24        113.26         5.68 o
   4 -11   2        937.01        884.20        26.00 o
   5 -11   2         39.12         38.12         8.73 o
   6 -11   2         42.79         54.19         9.58 o
   7 -11   2        297.27        309.60        16.55 o
   8 -11   2          2.65          0.21         7.34 o
  -7 -10   2         81.37         82.02         6.80 o
  -6 -10   2         27.29         32.28         4.40 o
  -5 -10   2          3.13          4.84         2.62 o
  -4 -10   2        277.16        299.17         8.47 o
  -3 -10   2         14.02         18.04         4.43 o
  -2 -10   2        261.64        264.72         7.73 o
  -1 -10   2       1476.81       1431.72        34.22 o
   0 -10   2         99.69         91.83         5.40 o
   1 -10   2       3169.87       3106.75        69.23 o
   2 -10   2        117.77        110.60         6.43 o
   3 -10   2        228.74        211.49         9.68 o
   4 -10   2        244.91        253.87        10.55 o
   5 -10   2          7.02         16.95         3.79 o
   6 -10   2        572.57        620.92        16.61 o
   7 -10   2         95.19        124.44         9.23 o
   8 -10   2          3.62          4.39         6.80 o
  -8  -9   2        107.74        123.03        18.05 o
  -7  -9   2         51.24         64.32         6.74 o
  -6  -9   2         31.68         37.07         5.24 o
  -5  -9   2        497.94        482.69        12.37 o
  -4  -9   2         96.95         98.81         5.72 o
  -3  -9   2         63.00         61.99         5.07 o
  -2  -9   2        425.44        433.18        14.70 o
  -1  -9   2          3.38          2.75         2.08 o
   0  -9   2       1311.38       1298.29        30.49 o
   1  -9   2        234.82        219.44         8.01 o
   2  -9   2          2.10          4.47         1.74 o
   3  -9   2         17.36         17.00         3.63 o
   4  -9   2        614.76        566.77        15.20 o
   5  -9   2       1029.11       1016.46        22.87 o
   6  -9   2         56.85         63.33         6.11 o
   7  -9   2        104.83         86.98        10.26 o
   8  -9   2        224.10        238.25        12.51 o
   9  -9   2         26.56         28.75         7.30 o
  -8  -8   2        113.20        119.92         8.99 o
  -7  -8   2         18.53         21.79         4.51 o
  -6  -8   2        558.40        534.84        15.73 o
  -5  -8   2        362.66        371.67        17.44 o
  -4  -8   2          9.31          9.74         2.98 o
  -3  -8   2        207.43        205.13         6.96 o
  -2  -8   2        599.79        546.12        11.84 o
  -1  -8   2        606.12        632.14        15.85 o
   0  -8   2        560.74        542.67        16.72 o
   1  -8   2       1909.71       1898.32        43.14 o
   2  -8   2       2380.82       2415.23        46.44 o
   3  -8   2       1216.33       1140.50        23.79 o
   4  -8   2        428.46        375.98        10.28 o
   5  -8   2        977.25        903.81        20.63 o
   6  -8   2        112.29        129.78         8.32 o
   7  -8   2        303.19        299.14        12.71 o
   8  -8   2        393.14        441.36        16.79 o
   9  -8   2         15.84          3.69         7.87 o
  -8  -7   2        149.50        158.65         9.15 o
  -7  -7   2         18.93         15.09         4.07 o
  -6  -7   2         42.20         42.71         4.68 o
  -5  -7   2        497.32        472.92        14.89 o
  -4  -7   2        502.40        504.38        10.98 o
  -3  -7   2        416.74        377.29        12.43 o
  -2  -7   2          4.60          5.02         1.91 o
  -1  -7   2        501.56        484.60         8.04 o
   0  -7   2       1980.13       2003.68        37.74 o
   1  -7   2       1414.27       1499.06        27.15 o
   2  -7   2        485.65        446.84        10.50 o
   3  -7   2        115.08        117.26         4.74 o
   4  -7   2         50.43         55.48         5.10 o
   5  -7   2        914.35        910.95        21.68 o
   6  -7   2          3.86          5.97         3.93 o
   7  -7   2        308.94        343.02        13.41 o
   8  -7   2         23.83         35.00        25.97 o
   9  -7   2          6.25          8.77         8.84 o
  10  -7   2         58.78         75.15        16.58 o
  -9  -6   2         69.56         92.85         9.38 o
  -8  -6   2          1.94          4.12         4.23 o
  -7  -6   2          2.54          5.19         3.82 o
  -6  -6   2        146.75        166.68         8.12 o
  -5  -6   2         44.32         44.79         4.37 o
  -4  -6   2       3101.26       3100.64        53.79 o
  -3  -6   2         64.09         53.25         2.01 o
  -2  -6   2          3.86          6.25         1.82 o
  -1  -6   2       1826.08       1710.70        24.80 o
   0  -6   2         25.54         27.69         1.59 o
   1  -6   2       1679.92       1777.48        23.74 o
   2  -6   2        255.37        278.76         9.16 o
   3  -6   2         34.69         36.59         2.95 o
   4  -6   2       1778.06       1707.28        34.18 o
   5  -6   2          2.72          5.40         2.53 o
   6  -6   2        859.25        850.62        23.55 o
   7  -6   2        127.93        150.92         9.03 o
   8  -6   2          1.39          0.72         6.12 o
   9  -6   2        301.67        358.81        15.53 o
  10  -6   2         43.21         51.53         8.20 o
  -9  -5   2         64.25         59.17         6.89 o
  -8  -5   2          3.08          1.26         3.77 o
  -7  -5   2        185.54        180.38         8.72 o
  -6  -5   2        156.73        142.11         7.08 o
  -5  -5   2        661.90        617.19        15.53 o
  -4  -5   2        159.08        128.35         5.25 o
  -3  -5   2        977.95        976.31        18.23 o
  -2  -5   2       2116.07       2167.08        33.28 o
  -1  -5   2        205.01        181.18         3.86 o
   0  -5   2        828.84        840.84        13.46 o
   1  -5   2       2903.94       3185.38        53.06 o
   2  -5   2         54.29         61.12         3.35 o
   3  -5   2       2760.48       2763.40        39.26 o
   4  -5   2        498.73        517.83        25.98 o
   5  -5   2         61.80         61.57         4.43 o
   6  -5   2        439.17        434.07        22.33 o
   7  -5   2        256.62        269.20        11.65 o
   8  -5   2        503.61        541.88        18.73 o
   9  -5   2         47.00         54.44         8.40 o
  10  -5   2          0.37          1.89         6.29 o
  -9  -4   2        306.56        332.00        15.40 o
  -8  -4   2       1229.39       1087.99        38.56 o
  -7  -4   2         13.09          8.18         5.66 o
  -6  -4   2         42.81         56.32         5.00 o
  -5  -4   2         73.44         64.66         4.52 o
  -4  -4   2        343.29        301.10         7.50 o
  -3  -4   2       5273.76       5407.19        76.01 o
  -2  -4   2        773.42        701.53        11.44 o
  -1  -4   2        142.56        146.27         2.83 o
   0  -4   2        644.67        705.04        11.07 o
   1  -4   2       2090.12       2143.01        40.35 o
   2  -4   2        892.23        951.53        17.02 o
   3  -4   2       1100.53       1140.68        17.06 o
   4  -4   2        119.89        127.16         4.46 o
   5  -4   2         37.61         32.51         2.43 o
   6  -4   2       3279.45       3196.78        56.64 o
   7  -4   2        649.48        630.88        16.46 o
   8  -4   2         34.35         50.86         6.75 o
   9  -4   2        194.58        198.19        11.09 o
  10  -4   2         91.04        108.64        12.72 o
 -10  -3   2        173.73        173.28        12.66 o
  -9  -3   2         88.13         74.29         9.23 o
  -8  -3   2        143.54        138.36         8.51 o
  -7  -3   2        199.71        203.94         9.44 o
  -6  -3   2         60.54         62.06         5.22 o
  -5  -3   2       1460.87       1384.21        28.24 o
  -4  -3   2       2135.04       2140.70        51.24 o
  -3  -3   2       3960.78       4165.30        68.54 o
  -2  -3   2       3594.26       3652.53        61.35 o
  -1  -3   2        356.12        395.43         8.10 o
   0  -3   2       4873.85       5369.50        85.34 o
   1  -3   2         65.08         70.15         5.48 o
   2  -3   2       1420.26       1447.79        20.85 o
   3  -3   2       3775.59       4153.26        58.07 o
   4  -3   2       1054.01       1034.33        15.92 o
   5  -3   2        635.20        592.28        13.46 o
   6  -3   2         33.27         37.07         3.44 o
   7  -3   2        319.89        301.16         8.76 o
   8  -3   2          4.35          3.65         3.62 o
   9  -3   2        180.69        196.26        11.34 o
  10  -3   2         55.02         82.37        13.08 o
 -10  -2   2         83.03         66.79         7.99 o
  -9  -2   2         29.19         24.94         3.60 o
  -8  -2   2        130.34        133.18         6.27 o
  -7  -2   2        199.32        174.93         6.56 o
  -6  -2   2        719.62        681.82        15.42 o
  -5  -2   2        207.67        217.61         7.68 o
  -4  -2   2        759.15        904.98        16.69 o
  -3  -2   2        112.90         69.76         1.86 o
  -2  -2   2        131.82        118.61         4.02 o
  -1  -2   2       4738.66       5475.18        78.56 o
   0  -2   2        392.15        392.05         7.12 o
   1  -2   2        498.49        462.74         8.50 o
   2  -2   2       3602.49       3953.52        60.03 o
   3  -2   2        466.80        522.09         8.00 o
   4  -2   2       3440.50       3523.71        46.79 o
   5  -2   2         38.44         36.23         2.43 o
   6  -2   2         97.01         90.93         4.65 o
   7  -2   2       1088.65       1066.01        21.38 o
   8  -2   2        315.59        318.44        13.72 o
   9  -2   2        191.74        211.87         9.83 o
  10  -2   2        139.82        123.93        12.21 o
 -10  -1   2          5.43          2.11         3.57 o
  -9  -1   2        270.23        286.99        15.58 o
  -8  -1   2         54.60         61.16         5.10 o
  -7  -1   2        410.40        350.69        10.07 o
  -6  -1   2        295.47        280.97         8.23 o
  -5  -1   2         15.04         14.77         1.94 o
  -4  -1   2       2911.42       2939.06        49.14 o
  -3  -1   2        539.03        470.81         9.06 o
  -2  -1   2      44865.05      35893.10       740.98 o
  -1  -1   2       8643.25       9620.37       174.82 o
   0  -1   2         66.99         75.79         1.93 o
   1  -1   2         31.11         39.97         1.32 o
   2  -1   2       3525.73       4093.77        56.83 o
   3  -1   2       6303.97       6838.45        94.50 o
   4  -1   2        257.74        251.55         4.80 o
   5  -1   2       1180.27       1261.49        21.32 o
   6  -1   2        558.40        526.84        10.86 o
   7  -1   2        737.78        730.21        24.44 o
   8  -1   2        176.99        183.09         7.98 o
   9  -1   2         15.92         11.42         4.13 o
  10  -1   2         91.42        103.00        12.64 o
 -10   0   2         58.30         49.29         6.97 o
  -9   0   2         27.42         29.92         7.44 o
  -8   0   2        138.84        117.78         6.28 o
  -7   0   2        266.53        254.82        10.21 o
  -6   0   2        125.48        114.02         4.50 o
  -5   0   2       1097.06       1033.56        19.23 o
  -4   0   2        339.56        280.92         5.79 o
  -3   0   2        880.16        923.46        14.99 o
  -2   0   2       6112.20       7175.15       132.72 o
  -1   0   2      12706.38      14285.25       259.22 o
   0   0   2        759.66        863.99        12.37 o
   1   0   2        291.11        271.36         5.45 o
   2   0   2        295.82        368.09         8.86 o
   3   0   2       1826.08       1831.88        28.92 o
   4   0   2       1763.46       1850.88        29.64 o
   5   0   2       1150.16       1126.84        19.44 o
   6   0   2        641.48        588.11        11.81 o
   7   0   2        352.31        362.37        15.26 o
   8   0   2         66.05         79.78         6.06 o
   9   0   2        256.95        240.13         9.58 o
  10   0   2          3.65          1.94         4.12 o
 -10   1   2          3.57          2.55         4.06 o
  -9   1   2        458.71        395.05        12.40 o
  -8   1   2        143.00        146.08         7.13 o
  -7   1   2       1321.84       1281.75        27.38 o
  -6   1   2        758.46        776.92        15.63 o
  -5   1   2        330.45        278.04         6.25 o
  -4   1   2          0.51          0.72         1.03 o
  -3   1   2        313.72        351.32         5.98 o
  -2   1   2      11546.58      12964.51       177.45 o
  -1   1   2      13807.19      15808.75       236.23 o
   0   1   2      11528.60      12666.73       208.52 o
   1   1   2         53.54         55.24         2.32 o
   2   1   2         18.61         16.01         1.40 o
   3   1   2       1234.97       1219.74        24.57 o
   4   1   2       1304.29       1409.86        35.56 o
   5   1   2       1830.27       1816.24        29.83 o
   6   1   2          3.54          2.44         1.95 o
   7   1   2         71.72         67.24         4.53 o
   8   1   2        914.68        880.13        22.24 o
   9   1   2          6.34          9.14         3.77 o
  10   1   2         63.36         64.54         5.72 o
 -10   2   2         48.16         51.94         7.24 o
  -9   2   2          1.42          2.40         4.64 o
  -8   2   2        282.11        299.61        10.28 o
  -7   2   2         11.41         14.92         3.53 o
  -6   2   2        408.73        381.36        10.30 o
  -5   2   2         87.08         71.41         3.14 o
  -4   2   2          8.36          7.50         1.28 o
  -3   2   2       3449.79       3551.82        49.71 o
  -2   2   2       1497.84       1831.77        25.98 o
  -1   2   2        854.80        917.60        17.80 o
   0   2   2       2826.09       3109.68        57.52 o
   1   2   2         94.95        133.04         3.99 o
   2   2   2       6112.72       6353.81       117.51 o
   3   2   2         55.88         68.25         2.87 o
   4   2   2        646.09        668.01        18.47 o
   5   2   2       1185.11       1240.41        21.14 o
   6   2   2        115.86        123.93         4.64 o
   7   2   2        563.16        531.33        11.53 o
   8   2   2         30.43         29.15         3.26 o
   9   2   2         29.51         36.57         3.99 o
  10   2   2         35.70         40.01        11.06 o
 -10   3   2         28.48         34.67         6.81 o
  -9   3   2         85.68         86.32         8.45 o
  -8   3   2        143.81        144.87         8.63 o
  -7   3   2        830.50        776.89        17.58 o
  -6   3   2       1123.10       1064.76        20.46 o
  -5   3   2        116.01         97.24         5.18 o
  -4   3   2       1415.08       1432.03        21.31 o
  -3   3   2        278.30        248.47         4.78 o
  -2   3   2       1684.61       1978.37        28.05 o
  -1   3   2       4392.95       4750.04        87.63 o
   0   3   2       3452.13       3810.23        71.32 o
   1   3   2       4575.15       4922.29        74.04 o
   2   3   2        113.12        104.60         2.75 o
   3   3   2         13.25         14.36         1.48 o
   4   3   2         58.27         42.89         4.30 o
   5   3   2        608.12        576.24        14.02 o
   6   3   2       1885.29       1842.34        34.27 o
   7   3   2         43.20         44.04         4.43 o
   8   3   2          1.17          2.26         3.90 o
   9   3   2         30.44         31.17         6.06 o
 -10   4   2        217.11        202.59        14.63 o
  -9   4   2         31.08         30.69         6.28 o
  -8   4   2          8.72         16.34         5.50 o
  -7   4   2        308.36        313.59        10.12 o
  -6   4   2       1285.55       1257.29        24.17 o
  -5   4   2        542.17        542.03        11.09 o
  -4   4   2        183.92        176.33         4.63 o
  -3   4   2        182.03        189.68         4.47 o
  -2   4   2       1519.85       1555.84        24.47 o
  -1   4   2        804.70        758.38        12.33 o
   0   4   2       2793.42       3071.91        40.05 o
   1   4   2        440.34        464.18         8.89 o
   2   4   2          0.81          4.07         1.04 o
   3   4   2        256.26        195.79         6.49 o
   4   4   2       2837.67       2782.64        54.14 o
   5   4   2       1151.81       1083.78        26.96 o
   6   4   2         28.75         32.80         3.64 o
   7   4   2        302.74        281.40         8.98 o
   8   4   2         30.78         36.16         5.12 o
   9   4   2        285.59        302.30        11.72 o
 -10   5   2          5.64          7.56         7.13 o
  -9   5   2         31.37         51.86         8.44 o
  -8   5   2         15.50         24.55         5.45 o
  -7   5   2        365.96        352.05        10.99 o
  -6   5   2        789.17        747.91        17.22 o
  -5   5   2        339.53        329.98         7.48 o
  -4   5   2        365.21        353.27         8.12 o
  -3   5   2        277.99        265.99         6.85 o
  -2   5   2       1555.28       1467.56        25.56 o
  -1   5   2       1390.19       1619.60        25.20 o
   0   5   2        354.86        342.01         6.90 o
   1   5   2       6008.33       6681.56       109.10 o
   2   5   2        351.82        328.45         7.58 o
   3   5   2       1617.96       1548.65        24.93 o
   4   5   2          5.67          3.74         2.13 o
   5   5   2        147.57        151.87         6.18 o
   6   5   2        719.67        675.53        21.10 o
   7   5   2        186.79        184.67         7.55 o
   8   5   2        355.42        366.48        12.43 o
   9   5   2         18.26         12.44         5.11 o
 -10   6   2        317.46        350.64        26.15 o
  -9   6   2         78.23        100.93        16.58 o
  -8   6   2        246.12        259.71        14.98 o
  -7   6   2          0.78          4.04         3.17 o
  -6   6   2        749.15        744.00        22.60 o
  -5   6   2        576.90        526.75        12.95 o
  -4   6   2         35.04         40.07         2.92 o
  -3   6   2       1873.97       1855.59        32.36 o
  -2   6   2        206.40        182.30         5.95 o
  -1   6   2         29.23         32.44         1.49 o
   0   6   2       3693.58       3734.92        61.75 o
   1   6   2          0.10          0.15         0.92 o
   2   6   2       1494.31       1449.13        29.93 o
   3   6   2          5.93          9.03         1.43 o
   4   6   2          1.60          2.71         2.03 o
   5   6   2        583.00        551.47        13.99 o
   6   6   2          8.03          5.26         2.93 o
   7   6   2          4.08          3.46         3.46 o
   8   6   2         12.97         10.24         4.46 o
   9   6   2         32.41         17.31        10.68 o
  -8   7   2         33.11         27.58         7.18 o
  -7   7   2        150.32        157.89        10.67 o
  -6   7   2        466.06        436.47        26.15 o
  -5   7   2        916.16        928.50        23.58 o
  -4   7   2        483.65        489.21        11.95 o
  -3   7   2        203.93        200.54        11.21 o
  -2   7   2        101.65         87.45         3.68 o
  -1   7   2       1751.62       1746.12        36.73 o
   0   7   2         13.01          9.92         2.04 o
   1   7   2       1184.96       1137.85        19.42 o
   2   7   2        184.28        176.51         6.86 o
   3   7   2         91.11         88.35         4.97 o
   4   7   2        353.78        352.84        11.75 o
   5   7   2        550.92        522.51        13.45 o
   6   7   2        303.11        325.23         9.61 o
   7   7   2        110.04        126.72         8.14 o
   8   7   2        130.12        114.43         9.46 o
  -8   8   2        161.28        192.98        18.42 o
  -7   8   2        588.60        550.11        21.58 o
  -6   8   2        186.42        193.66         9.05 o
  -5   8   2       1367.95       1353.23        32.73 o
  -4   8   2        196.93        212.83         8.29 o
  -3   8   2          2.08          1.32         2.03 o
  -2   8   2        897.58        854.63        18.01 o
  -1   8   2        715.83        719.37        22.24 o
   0   8   2        137.88        146.52         6.03 o
   1   8   2        234.73        262.60         8.53 o
   2   8   2       1501.10       1495.19        30.73 o
   3   8   2        232.98        232.79        10.58 o
   4   8   2        746.42        727.63        19.46 o
   5   8   2         32.75         33.54         4.27 o
   6   8   2         25.44         22.56         3.91 o
   7   8   2         86.28         90.64         9.46 o
  -9   9   2        106.74        159.50        18.42 o
  -8   9   2        126.61        125.66        11.64 o
  -7   9   2         21.70         23.60         6.55 o
  -6   9   2          2.60          5.28         4.02 o
  -5   9   2         29.27         32.54         4.68 o
  -4   9   2       2764.46       2742.63        61.34 o
  -3   9   2         79.68         78.09         5.04 o
  -2   9   2        234.00        217.05         7.10 o
  -1   9   2        465.26        430.55        19.02 o
   0   9   2        141.87        144.33         6.42 o
   1   9   2       1586.25       1494.41        34.95 o
   2   9   2        412.27        394.67        10.58 o
   3   9   2        185.74        173.91         9.47 o
   4   9   2          5.30          4.57         2.68 o
   5   9   2          8.92          7.49         5.50 o
   6   9   2        396.34        397.99        17.32 o
   7   9   2          9.79         15.59         4.65 o
  -8  10   2         66.11         76.62        10.31 o
  -7  10   2         58.69         62.53        11.79 o
  -6  10   2          1.45          2.10         3.89 o
  -5  10   2       1086.82       1088.10        27.85 o
  -4  10   2        185.69        177.20         8.07 o
  -3  10   2        170.65        156.19         6.63 o
  -2  10   2         43.33         42.07         5.58 o
  -1  10   2         16.80          6.78         4.42 o
   0  10   2        782.66        779.80        29.25 o
   1  10   2         11.83          7.60         2.75 o
   2  10   2        149.36        145.16         6.04 o
   3  10   2         33.76         66.48         8.46 o
   4  10   2        136.10        130.08         6.22 o
   5  10   2        462.55        483.42        18.37 o
   6  10   2          0.94          5.96         3.84 o
  -8  11   2        300.63        344.38        27.63 o
  -7  11   2          9.16          0.65         6.34 o
  -6  11   2         22.62         30.46         5.58 o
  -5  11   2        114.65        121.90        11.37 o
  -4  11   2         48.72         49.40         5.17 o
  -3  11   2        198.84        186.23         6.93 o
  -2  11   2        156.20        145.42         9.40 o
  -1  11   2        916.97        890.26        45.11 o
   0  11   2        132.61        131.93         8.09 o
   1  11   2         12.52         11.80         4.24 o
   2  11   2        317.78        319.99        10.03 o
   3  11   2        159.98        166.24        10.69 o
   4  11   2        391.49        432.43        15.16 o
   5  11   2         23.28         22.90         7.13 o
   6  11   2         16.34         27.67         7.13 o
  -7  12   2        335.74        313.07        28.00 o
  -6  12   2          2.73          8.35         4.58 o
  -5  12   2         52.86         49.12         6.48 o
  -4  12   2        493.70        453.42        13.72 o
  -3  12   2        425.90        430.77        17.97 o
  -2  12   2        374.43        353.93        15.11 o
  -1  12   2         29.60         27.19         7.92 o
   0  12   2        183.00        176.73         9.81 o
   1  12   2         55.86         62.27         6.44 o
   2  12   2        396.14        429.95        15.48 o
   3  12   2        120.72        135.40        12.21 o
   4  12   2          2.97         14.12         4.02 o
   5  12   2          7.04          3.15         3.56 o
  -6  13   2        149.63        161.85        13.45 o
  -5  13   2         14.04          6.79         3.69 o
  -4  13   2        189.17        192.02        20.98 o
  -3  13   2         19.93         24.88         6.47 o
  -2  13   2         16.62         12.44         5.49 o
  -1  13   2         77.46         73.62        13.81 o
   0  13   2        119.62        125.23         9.14 o
   1  13   2        342.77        343.27        16.94 o
   2  13   2          4.59          2.30         3.26 o
   3  13   2          2.13          2.20         3.35 o
   4  13   2        206.24        240.66        10.22 o
  -4  14   2          9.16          5.16         7.37 o
  -3  14   2          4.03          5.24         5.79 o
  -2  14   2        668.98        693.31        25.21 o
  -1  14   2         23.72         21.67         6.11 o
   0  14   2        207.45        219.46        15.10 o
   1  14   2         53.55         58.26         6.92 o
   2  14   2         41.36         40.75         5.19 o
   0 -15   3        197.06        215.45        22.10 o
   1 -15   3          2.41         11.79        11.42 o
   2 -15   3          6.70         18.05        10.68 o
  -3 -14   3         34.40         47.52         5.53 o
  -2 -14   3         35.14         34.63         5.53 o
  -1 -14   3        150.86        171.66        11.79 o
   0 -14   3         25.90         26.67         5.40 o
   1 -14   3         15.74         18.00         5.73 o
   2 -14   3        571.55        545.38        21.32 o
   3 -14   3         41.22         50.96         8.03 o
   4 -14   3        151.73        158.35        18.97 o
   5 -14   3         31.01         26.15        10.68 o
  -3 -13   3         61.90         72.57         5.89 o
  -2 -13   3        101.57         99.09         7.74 o
  -1 -13   3        257.74        281.90        11.92 o
   0 -13   3        329.55        358.39        14.84 o
   1 -13   3        148.84        143.67         9.72 o
   2 -13   3        350.87        344.47        15.48 o
   3 -13   3          0.04          2.62         5.24 o
   4 -13   3          9.93          7.65         9.95 o
   5 -13   3        664.10        689.08        26.64 o
   6 -13   3        145.09        155.08        18.42 o
  -5 -12   3         83.53         89.51        16.94 o
  -4 -12   3         20.50         27.48         3.48 o
  -3 -12   3          1.02          1.84         2.58 o
  -2 -12   3         93.66        102.77         7.74 o
  -1 -12   3        866.28        879.73        26.81 o
   0 -12   3          3.78          3.34         3.59 o
   1 -12   3         83.60         68.22         7.08 o
   2 -12   3         55.11         52.37         6.95 o
   3 -12   3        158.93        159.56        16.58 o
   4 -12   3        547.35        535.39        15.66 o
   5 -12   3         70.11         85.60         7.35 o
   6 -12   3         96.04         86.42        10.33 o
  -6 -11   3          2.54          0.00         3.25 o
  -5 -11   3         77.04         90.22         5.47 o
  -4 -11   3         25.14         29.20         3.27 o
  -3 -11   3         55.14         70.74         6.34 o
  -2 -11   3        324.95        351.76        29.08 o
  -1 -11   3          3.11          3.53         2.92 o
   0 -11   3        396.83        419.10        13.10 o
   1 -11   3        181.72        167.39         8.09 o
   2 -11   3          0.08          1.44         3.34 o
   3 -11   3        944.96        920.62        23.12 o
   4 -11   3         45.63         41.44         4.31 o
   5 -11   3         21.07         14.49         4.20 o
   6 -11   3        441.23        474.05        14.42 o
   7 -11   3         27.77         41.52         8.22 o
  -7 -10   3          9.65          8.71         4.34 o
  -6 -10   3         25.45         26.80         3.90 o
  -5 -10   3        154.53        182.17         7.86 o
  -4 -10   3        117.75        126.72        10.77 o
  -3 -10   3        707.45        740.45        19.17 o
  -2 -10   3         55.10         54.98         4.24 o
  -1 -10   3        475.13        464.98        19.74 o
   0 -10   3        989.15        927.60        23.36 o
   1 -10   3       1243.71       1225.67        29.89 o
   2 -10   3        563.53        540.09        15.81 o
   3 -10   3         65.74         69.18         4.51 o
   4 -10   3         18.61         16.06         3.40 o
   5 -10   3        232.40        252.14         9.42 o
   6 -10   3        372.99        373.26        12.57 o
   7 -10   3        327.94        307.07        13.81 o
   8 -10   3          4.08          7.14         5.94 o
  -8  -9   3         55.36         41.62        15.47 o
  -7  -9   3          1.02          7.25         3.97 o
  -6  -9   3        180.24        193.49        11.42 o
  -5  -9   3        289.02        297.59        10.11 o
  -4  -9   3        290.70        273.38        11.14 o
  -3  -9   3        204.81        205.08         6.05 o
  -2  -9   3          1.07          2.43         1.84 o
  -1  -9   3         11.60         15.93         2.88 o
   0  -9   3       2075.39       2039.48        46.20 o
   1  -9   3        746.98        754.29        19.61 o
   2  -9   3         81.43         78.71         3.91 o
   3  -9   3        250.41        225.92         7.46 o
   4  -9   3        260.33        259.28         8.53 o
   5  -9   3       1284.33       1216.88        26.77 o
   6  -9   3         72.98         75.12         7.40 o
   7  -9   3        220.88        239.80        11.70 o
   8  -9   3        164.24        175.21        11.54 o
   9  -9   3         31.75         46.09        11.06 o
  -8  -8   3        102.04        110.33         8.61 o
  -7  -8   3        388.39        359.99        13.04 o
  -6  -8   3        786.14        771.81        32.95 o
  -5  -8   3          1.25          4.34         2.96 o
  -4  -8   3         10.60          9.72         2.53 o
  -3  -8   3        697.77        681.09        16.09 o
  -2  -8   3        316.31        322.58         7.35 o
  -1  -8   3       1075.63       1015.54        25.72 o
   0  -8   3         26.91         29.90         3.10 o
   1  -8   3        180.25        159.08         6.55 o
   2  -8   3       2963.56       2833.12        54.22 o
   3  -8   3         70.62         65.97         4.11 o
   4  -8   3        536.62        550.48        13.74 o
   5  -8   3          2.98          6.60         3.21 o
   6  -8   3        248.04        247.19        11.13 o
   7  -8   3        282.93        293.22        12.93 o
   8  -8   3          2.79          5.83         5.55 o
   9  -8   3        142.83        165.57        18.97 o
  -8  -7   3          9.87          2.61         4.39 o
  -7  -7   3          3.51          3.08         3.84 o
  -6  -7   3        149.04        134.85         7.21 o
  -5  -7   3        233.16        243.57         8.82 o
  -4  -7   3       1027.16        966.31        28.01 o
  -3  -7   3         32.27         27.67         2.14 o
  -2  -7   3       1037.22       1014.86        16.78 o
  -1  -7   3          6.75          6.69         1.25 o
   0  -7   3        247.27        264.20        14.35 o
   1  -7   3       3250.50       3290.40        62.56 o
   2  -7   3         69.63         78.72         3.76 o
   3  -7   3       2016.67       1983.31        42.65 o
   4  -7   3         31.37         35.02         3.61 o
   5  -7   3          7.18          8.17         3.07 o
   6  -7   3        781.47        703.78        25.12 o
   7  -7   3        278.12        272.14        12.37 o
   8  -7   3        356.85        358.75        40.15 o
   9  -7   3         49.65         67.65        11.85 o
  -9  -6   3         22.73         33.46         9.54 o
  -8  -6   3          7.51          7.11         4.39 o
  -7  -6   3        341.30        347.32        12.50 o
  -6  -6   3        402.44        371.27        12.24 o
  -5  -6   3       1733.27       1666.20        38.79 o
  -4  -6   3       1605.65       1560.64        35.92 o
  -3  -6   3        808.82        804.71        13.54 o
  -2  -6   3        140.15        126.65         3.23 o
  -1  -6   3        322.74        296.43         5.77 o
   0  -6   3       3248.11       3361.75        55.78 o
   1  -6   3       2679.12       3081.28        64.04 o
   2  -6   3         83.28         86.64         3.84 o
   3  -6   3        298.31        290.06         7.97 o
   4  -6   3        681.47        672.84        15.42 o
   5  -6   3        721.00        699.18        16.61 o
   6  -6   3        385.67        409.49        14.27 o
   7  -6   3        135.66        141.95         9.04 o
   8  -6   3        306.58        270.12        21.55 o
   9  -6   3        128.85        155.45        11.55 o
  10  -6   3         25.37         24.84         8.84 o
  -9  -5   3          8.52          0.10         4.55 o
  -8  -5   3          3.12          8.57         4.43 o
  -7  -5   3        376.03        386.22        13.26 o
  -6  -5   3        497.87        438.31        13.57 o
  -5  -5   3          9.34         10.23         3.37 o
  -4  -5   3        431.15        411.05        13.37 o
  -3  -5   3        129.34        108.69         5.03 o
  -2  -5   3        642.56        620.78        10.59 o
  -1  -5   3       1666.72       1775.01        27.66 o
   0  -5   3         42.37         37.54         1.27 o
   1  -5   3        767.82        945.08        22.10 o
   2  -5   3        286.98        255.51         6.05 o
   3  -5   3       2698.76       2850.84        40.52 o
   4  -5   3        712.88        663.63        13.51 o
   5  -5   3       1048.71       1024.31        19.92 o
   6  -5   3         12.75          8.77         3.31 o
   7  -5   3         87.11         90.39         7.95 o
   8  -5   3       1390.58       1329.53        35.91 o
   9  -5   3        345.86        378.74        15.82 o
  10  -5   3          5.08          9.92         6.17 o
  -9  -4   3          6.16          2.98         4.87 o
  -8  -4   3        228.41        244.37        24.88 o
  -7  -4   3        363.32        324.02        20.64 o
  -6  -4   3        179.88        171.95         8.69 o
  -5  -4   3         55.81         55.16         4.52 o
  -4  -4   3       1374.97       1438.40        33.19 o
  -3  -4   3       2643.97       2555.36        39.34 o
  -2  -4   3         58.13         61.48         2.65 o
  -1  -4   3       1155.50       1184.84        25.05 o
   0  -4   3        761.44        724.47        18.70 o
   1  -4   3        659.37        716.23        14.60 o
   2  -4   3      15400.52      17463.49       284.91 o
   3  -4   3         96.72        118.37         3.12 o
   4  -4   3        746.06        698.02        14.22 o
   5  -4   3        117.48        119.73         3.91 o
   6  -4   3        236.99        217.26         9.18 o
   7  -4   3       1191.34       1175.58        31.40 o
   8  -4   3         72.45         80.33         8.22 o
   9  -4   3        167.07        164.26        11.38 o
  10  -4   3         91.34         93.02         9.75 o
 -10  -3   3         58.40         51.99         7.82 o
  -9  -3   3        180.97        196.55        10.85 o
  -8  -3   3         24.05         30.98         5.27 o
  -7  -3   3         53.00         48.33         5.10 o
  -6  -3   3        304.35        282.25         7.73 o
  -5  -3   3        206.28        222.17         7.38 o
  -4  -3   3        890.68        837.09        23.56 o
  -3  -3   3        364.92        358.54         7.29 o
  -2  -3   3        151.67        138.94         3.03 o
  -1  -3   3       3268.41       3310.13        51.34 o
   0  -3   3        450.42        517.89        14.51 o
   1  -3   3       4046.98       4438.26        73.02 o
   2  -3   3        462.41        545.41         8.71 o
   3  -3   3        487.49        620.14        10.03 o
   4  -3   3       2634.58       2578.97        34.87 o
   5  -3   3          7.22         11.45         1.88 o
   6  -3   3        271.07        254.43         7.54 o
   7  -3   3        590.26        594.02        13.85 o
   8  -3   3         91.62        100.18         8.49 o
   9  -3   3        181.44        206.87        11.48 o
  10  -3   3        142.42        138.11        10.97 o
 -10  -2   3         88.30         78.43        13.80 o
  -9  -2   3          2.81          7.56         3.15 o
  -8  -2   3          4.16          8.45         4.52 o
  -7  -2   3        159.97        148.49         6.14 o
  -6  -2   3         44.89         43.45         3.58 o
  -5  -2   3       1066.54       1007.37        24.83 o
  -4  -2   3       2203.01       2197.67        41.54 o
  -3  -2   3        172.13        149.55         4.78 o
  -2  -2   3       1146.38       1167.32        24.63 o
  -1  -2   3       1185.64       1218.94        19.24 o
   0  -2   3       2490.16       2849.62        47.57 o
   1  -2   3       1218.41       1373.10        19.79 o
   2  -2   3        231.67        255.20         5.18 o
   3  -2   3       2531.03       2646.95        37.75 o
   4  -2   3       4120.90       4487.27        59.27 o
   5  -2   3       1933.35       1906.47        28.80 o
   6  -2   3         32.11         38.35         3.32 o
   7  -2   3          0.95          3.13         2.69 o
   8  -2   3        421.18        418.50        11.50 o
   9  -2   3        121.73        123.30         8.06 o
  10  -2   3        251.16        276.33        16.28 o
 -10  -1   3         22.10         22.79         4.69 o
  -9  -1   3         53.50         62.78         5.60 o
  -8  -1   3        237.69        217.85         8.32 o
  -7  -1   3        269.97        270.09         8.78 o
  -6  -1   3         18.49         11.54         2.64 o
  -5  -1   3        751.60        701.17        15.40 o
  -4  -1   3        439.11        536.39        16.21 o
  -3  -1   3        377.92        327.56         8.36 o
  -2  -1   3       1592.65       1603.04        30.37 o
  -1  -1   3       3956.61       4594.54        76.03 o
   0  -1   3       1228.41       1399.38        20.02 o
   1  -1   3       1570.52       1630.75        23.25 o
   2  -1   3       1573.62       1668.08        24.05 o
   3  -1   3       1342.71       1416.49        20.91 o
   4  -1   3        104.22        140.86         4.12 o
   5  -1   3        230.75        191.34         5.65 o
   6  -1   3        559.32        516.95        10.88 o
   7  -1   3        161.83        163.34         5.99 o
   8  -1   3        672.06        656.28        15.34 o
   9  -1   3          0.34          2.39         3.49 o
  10  -1   3         11.64          9.36         5.32 o
 -10   0   3         20.90         35.02         5.43 o
  -9   0   3        117.38        103.50         7.07 o
  -8   0   3        369.17        368.32        11.19 o
  -7   0   3        102.16         83.23         7.92 o
  -6   0   3         34.41         27.69         3.19 o
  -5   0   3       1071.93        996.81        22.05 o
  -4   0   3       2091.19       2197.70        34.47 o
  -3   0   3       3739.80       3791.53        57.81 o
  -2   0   3       2117.38       2125.32        29.96 o
  -1   0   3         49.63         55.13         1.95 o
   0   0   3       5358.09       5759.99        86.75 o
   1   0   3       1075.40       1130.88        16.43 o
   2   0   3       3489.60       3777.71        62.58 o
   3   0   3        342.56        369.36         7.26 o
   4   0   3       1119.81       1129.68        19.01 o
   5   0   3       2328.87       2254.84        36.55 o
   6   0   3         69.55         66.60         3.90 o
   7   0   3        731.92        694.00        16.06 o
   8   0   3         11.52         10.90         3.09 o
   9   0   3        107.58         93.22         6.45 o
  10   0   3        312.26        305.98        11.44 o
 -10   1   3         57.77         41.00         7.18 o
  -9   1   3        239.00        233.34         9.40 o
  -8   1   3          1.36          4.09         3.31 o
  -7   1   3          4.48          4.15         2.97 o
  -6   1   3       1084.80       1015.67        21.80 o
  -5   1   3          9.19         12.31         1.86 o
  -4   1   3        530.87        517.29         8.67 o
  -3   1   3       1307.84       1322.99        20.88 o
  -2   1   3        310.89        323.43         5.87 o
  -1   1   3       4539.26       5112.62        70.52 o
   0   1   3         79.36         80.00         2.28 o
   1   1   3       3150.69       3348.53        56.06 o
   2   1   3       2963.91       3052.38        51.52 o
   3   1   3          1.60          0.40         1.18 o
   4   1   3        722.15        586.83        13.75 o
   5   1   3        274.94        263.20        12.39 o
   6   1   3         34.89         39.38         3.24 o
   7   1   3        204.21        195.47         7.65 o
   8   1   3         26.00         27.09         3.59 o
   9   1   3        282.82        301.34        13.41 o
  10   1   3          0.97          0.55         3.86 o
 -10   2   3        116.54        105.75        10.17 o
  -9   2   3         36.66         59.49         7.16 o
  -8   2   3         95.13        104.24         6.45 o
  -7   2   3        493.56        492.17        13.20 o
  -6   2   3        201.55        215.07         7.26 o
  -5   2   3         51.27         46.73         2.84 o
  -4   2   3        883.24        807.12        12.74 o
  -3   2   3        120.71        186.56         5.35 o
  -2   2   3       1926.77       2027.40        28.79 o
  -1   2   3       1028.01       1065.59        18.55 o
   0   2   3       2821.74       3150.35        52.98 o
   1   2   3        899.09        871.79        14.33 o
   2   2   3        845.88        987.54        30.37 o
   3   2   3       1327.91       1238.73        26.17 o
   4   2   3        590.28        625.75        28.24 o
   5   2   3         17.41         19.67         2.42 o
   6   2   3        894.55        836.63        15.70 o
   7   2   3        176.98        172.04         5.88 o
   8   2   3        215.41        243.00         7.42 o
   9   2   3        151.68        134.10         6.05 o
  10   2   3         23.69         13.26         9.58 o
 -10   3   3        151.11        150.55        15.69 o
  -9   3   3          6.95         13.75         5.23 o
  -8   3   3        845.20        815.86        23.58 o
  -7   3   3         16.72         23.42         3.88 o
  -6   3   3          3.28          3.82         2.23 o
  -5   3   3       1342.25       1342.25        22.43 o
  -4   3   3        489.85        435.26         8.34 o
  -3   3   3       1046.04       1103.50        16.52 o
  -2   3   3       4677.63       5201.44        72.14 o
  -1   3   3         81.69         83.07         3.00 o
   0   3   3        437.23        429.70         8.23 o
   1   3   3       2501.80       2681.52        42.08 o
   2   3   3        471.38        473.14         8.32 o
   3   3   3       2103.34       2209.39        35.43 o
   4   3   3          5.69         13.01         1.37 o
   5   3   3         41.16         32.63         2.31 o
   6   3   3       1311.31       1190.24        20.93 o
   7   3   3        220.09        207.63         7.90 o
   8   3   3         94.63         89.95         8.32 o
   9   3   3         14.52         12.19         5.16 o
 -10   4   3        135.51        164.66        13.58 o
  -9   4   3         11.57          5.71         4.93 o
  -8   4   3          3.55          3.17         4.10 o
  -7   4   3        457.36        478.31        15.51 o
  -6   4   3        122.97        105.43         4.85 o
  -5   4   3       2005.08       2034.82        36.05 o
  -4   4   3        287.29        269.89         5.57 o
  -3   4   3         59.63         93.28         2.77 o
  -2   4   3        763.15        760.37        14.52 o
  -1   4   3        114.76        142.91         8.08 o
   0   4   3       1986.47       1953.12        34.50 o
   1   4   3        407.63        468.23         6.95 o
   2   4   3       1045.91        987.90        17.13 o
   3   4   3       3004.88       3039.07        69.80 o
   4   4   3          1.85          1.57         1.84 o
   5   4   3        952.37        874.65        19.88 o
   6   4   3          6.31          9.29         3.19 o
   7   4   3         94.63         99.69         9.61 o
   8   4   3        119.55        110.06         6.77 o
   9   4   3         37.82         27.79         5.45 o
 -10   5   3          0.09          0.00         8.47 o
  -9   5   3          3.37          1.87         4.96 o
  -8   5   3        316.94        296.15        12.40 o
  -7   5   3        523.08        531.61        14.59 o
  -6   5   3        270.16        231.37        11.11 o
  -5   5   3        147.87        149.26         4.82 o
  -4   5   3        167.64        184.14         4.93 o
  -3   5   3       1613.47       1590.91        25.58 o
  -2   5   3         41.50         49.59         2.11 o
  -1   5   3       5890.27       6450.47       117.79 o
   0   5   3        292.90        294.04         7.31 o
   1   5   3        125.14        110.42         3.12 o
   2   5   3       2280.00       2330.06        40.63 o
   3   5   3         32.00         26.83         2.79 o
   4   5   3        195.32        170.05         6.35 o
   5   5   3         46.81         49.05         4.29 o
   6   5   3         21.78         23.31         3.81 o
   7   5   3        317.32        314.94         9.98 o
   8   5   3         14.63         18.09         4.59 o
   9   5   3         54.42         57.10        14.73 o
 -10   6   3          4.36         15.10        10.68 o
  -7   6   3          2.97          8.51         7.92 o
  -6   6   3        125.95        142.47         7.73 o
  -5   6   3          4.59          8.03         2.61 o
  -4   6   3       2043.93       1950.72        38.37 o
  -3   6   3        115.17        109.28         4.43 o
  -2   6   3        295.69        239.19        11.27 o
  -1   6   3        152.74        157.87         4.58 o
   0   6   3        754.71        748.25        18.47 o
   1   6   3       1347.29       1252.58        24.26 o
   2   6   3         98.18         97.29         4.78 o
   3   6   3        377.81        378.92         9.11 o
   4   6   3       1684.19       1657.24        34.03 o
   5   6   3        548.15        548.23        14.14 o
   6   6   3        324.28        329.12        12.97 o
   7   6   3        466.42        479.30        13.02 o
   8   6   3        113.07        125.70         7.90 o
  -8   7   3         22.82         16.94         9.95 o
  -7   7   3        217.72        245.47        23.76 o
  -6   7   3        136.33        151.01         8.00 o
  -5   7   3       1326.99       1280.45        26.97 o
  -4   7   3        752.13        737.51        16.68 o
  -3   7   3         14.27         11.54         2.38 o
  -2   7   3        617.18        638.65        14.15 o
  -1   7   3        133.99        125.46         5.84 o
   0   7   3       1070.61       1030.76        34.52 o
   1   7   3        976.41        998.89        24.17 o
   2   7   3         48.21         51.54         3.70 o
   3   7   3        223.63        209.08         7.12 o
   4   7   3        332.41        343.25        13.02 o
   5   7   3         11.79         10.05         3.21 o
   6   7   3         44.06         50.94         5.69 o
   7   7   3        245.11        259.29        10.35 o
   8   7   3          1.93          3.28         4.81 o
  -8   8   3         60.60         79.20        13.26 o
  -7   8   3        207.16        259.38        20.26 o
  -6   8   3         95.38         86.36         8.92 o
  -5   8   3         16.18         14.44         4.79 o
  -4   8   3         53.13         59.07         5.26 o
  -3   8   3        300.14        303.55         8.51 o
  -2   8   3        865.77        773.82        16.77 o
  -1   8   3        100.73        100.34         6.82 o
   0   8   3        169.30        174.04         8.81 o
   1   8   3        580.40        540.58        14.83 o
   2   8   3         49.24         42.57         3.70 o
   3   8   3       1550.71       1490.24        31.37 o
   4   8   3        174.37        179.67         8.10 o
   5   8   3        317.75        336.03        22.02 o
   6   8   3        161.21        177.09        12.82 o
   7   8   3          5.46          4.66         4.52 o
  -9   9   3          3.63          3.32         9.21 o
  -8   9   3        102.11        128.88        12.71 o
  -7   9   3        145.44        143.47        11.32 o
  -6   9   3        140.43        152.35         8.76 o
  -5   9   3        183.81        184.39         8.63 o
  -4   9   3          0.65          0.85         3.10 o
  -3   9   3       2705.75       2555.22        56.79 o
  -2   9   3          2.76          2.32         1.75 o
  -1   9   3         10.44         12.75         3.24 o
   0   9   3        735.03        709.27        18.74 o
   1   9   3        149.36        112.53         5.84 o
   2   9   3        981.49       1009.80        37.54 o
   3   9   3         25.14         25.96         3.55 o
   4   9   3         19.54         26.78         4.21 o
   5   9   3         94.20        102.87         8.79 o
   6   9   3        143.32        141.52         7.80 o
   7   9   3         97.95        100.58         8.68 o
  -8  10   3         11.25          4.46         6.64 o
  -7  10   3         86.87         95.70        10.87 o
  -6  10   3        888.74        885.83        24.38 o
  -5  10   3         23.04         17.34         4.48 o
  -4  10   3          9.11         12.00         3.60 o
  -3  10   3        326.22        332.76        10.63 o
  -2  10   3        176.02        171.53        10.48 o
  -1  10   3        580.04        557.32        19.20 o
   0  10   3         47.47         57.22         5.08 o
   1  10   3        223.77        231.05         8.84 o
   2  10   3        167.24        150.49         6.76 o
   3  10   3         58.25         64.72         4.93 o
   4  10   3        465.40        478.34        21.85 o
   5  10   3        122.06        135.38         7.99 o
   6  10   3         60.63         74.09         7.08 o
  -8  11   3         67.90         97.25        17.68 o
  -7  11   3        144.50        124.17        11.68 o
  -6  11   3          2.27          9.34         5.35 o
  -5  11   3        125.03        117.01         7.59 o
  -4  11   3         88.49         89.88         7.99 o
  -3  11   3        112.49        113.36         6.71 o
  -2  11   3        403.22        402.61        16.53 o
  -1  11   3        337.62        307.79        13.34 o
   0  11   3         10.31          7.80         6.63 o
   1  11   3         13.40         20.46         4.07 o
   2  11   3        149.29        168.66         9.44 o
   3  11   3        288.55        303.02        13.03 o
   4  11   3        115.73        131.17         7.15 o
   5  11   3          3.79         13.54         5.19 o
  -7  12   3        112.27        102.77        18.05 o
  -6  12   3         54.32         50.05         6.23 o
  -5  12   3         59.58         65.28         6.38 o
  -4  12   3        174.45        150.49        11.16 o
  -3  12   3         82.97         82.23         8.94 o
  -2  12   3        230.60        194.19        11.38 o
  -1  12   3          8.18         11.19         4.79 o
   0  12   3         81.39         91.96        13.26 o
   1  12   3        256.82        263.88        12.16 o
   2  12   3         48.49         43.09         5.16 o
   3  12   3        120.86        127.69         7.63 o
   4  12   3          4.85          1.77         3.76 o
  -6  13   3          0.74          2.21         8.84 o
  -5  13   3        173.81        169.28         8.63 o
  -4  13   3          0.12          0.00         5.11 o
  -3  13   3         93.02         86.12        16.02 o
  -2  13   3         89.55        107.97         9.61 o
  -1  13   3          3.20          5.32         5.12 o
   0  13   3        741.29        783.66        26.75 o
   1  13   3          7.29          8.13         4.38 o
   2  13   3         63.95         80.43         7.05 o
   3  13   3         26.91         37.71         8.22 o
  -3  14   3         34.84         35.29         7.92 o
  -2  14   3         25.43          9.35         7.74 o
  -1  14   3        286.77        294.46        14.99 o
   0  14   3          5.00          7.58         5.45 o
   1  14   3         20.08         20.18         5.45 o
   1 -15   4        159.55        153.24        19.52 o
   2 -15   4        131.50        156.18        20.26 o
  -3 -14   4         69.87         74.78         7.37 o
  -2 -14   4        183.97        194.46        11.79 o
  -1 -14   4         62.63         78.46         9.21 o
   0 -14   4         60.68         63.79         9.76 o
   1 -14   4         48.02         45.85         7.02 o
   2 -14   4         99.15         90.51         9.40 o
   3 -14   4         59.08         67.37        12.71 o
   4 -14   4        370.50        366.10        46.78 o
   5 -14   4          0.20          3.54         3.68 o
  -4 -13   4        437.79        471.46        19.15 o
  -3 -13   4        195.00        215.09        11.42 o
  -2 -13   4          8.76         14.73         4.79 o
  -1 -13   4        358.17        393.37        18.79 o
   0 -13   4          3.79          1.33         4.29 o
   1 -13   4        423.05        442.29        17.43 o
   2 -13   4         17.00          7.67         5.53 o
   3 -13   4        419.57        441.27        18.85 o
   4 -13   4        177.77        186.78         7.61 o
   5 -13   4          5.94         11.19         5.09 o
   6 -13   4        179.63        204.03        20.63 o
  -5 -12   4         41.05         49.87         7.41 o
  -4 -12   4         87.64         77.42         5.64 o
  -3 -12   4         12.56         18.36         4.06 o
  -2 -12   4        182.88        187.24         9.70 o
  -1 -12   4          4.64          7.63         9.02 o
   0 -12   4        574.69        599.04        21.49 o
   1 -12   4          5.12          4.09         3.91 o
   2 -12   4        211.51        204.59        22.70 o
   3 -12   4        288.92        273.23        11.81 o
   4 -12   4          3.75          3.91         3.12 o
   5 -12   4        442.41        451.47        16.76 o
   6 -12   4         22.16         22.29         9.58 o
  -6 -11   4          2.92          3.95         3.60 o
  -5 -11   4         56.26         66.51         6.73 o
  -4 -11   4         12.90         12.09         3.54 o
  -3 -11   4       1423.71       1455.29        53.58 o
  -2 -11   4        324.08        335.54        13.05 o
  -1 -11   4        455.07        472.86        26.93 o
   0 -11   4        131.31        142.27         7.33 o
   1 -11   4         19.74         15.26         3.83 o
   2 -11   4        555.09        542.77        16.75 o
   3 -11   4        160.17        166.29        11.74 o
   4 -11   4        319.40        314.19        12.60 o
   5 -11   4        255.02        265.60         9.92 o
   6 -11   4        207.92        232.39        11.60 o
   7 -11   4        101.85         91.04         9.26 o
   8 -11   4         53.81         86.20        19.15 o
  -7 -10   4         74.79         86.70         6.84 o
  -6 -10   4         23.30         28.82         4.66 o
  -5 -10   4          6.07         15.01         5.01 o
  -4 -10   4        232.40        244.72         9.29 o
  -3 -10   4         11.61          7.71         4.68 o
  -2 -10   4        212.23        229.04        12.89 o
  -1 -10   4         10.35         12.91         3.38 o
   0 -10   4         72.49         62.20         5.26 o
   1 -10   4         41.98         48.29         4.96 o
   2 -10   4       1220.16       1131.59        23.62 o
   3 -10   4         86.33        111.48         8.03 o
   4 -10   4        230.70        251.44         8.89 o
   5 -10   4        326.10        322.14        10.92 o
   6 -10   4        100.29        122.61         8.89 o
   7 -10   4        354.52        351.10        14.89 o
   8 -10   4        149.09        164.53        12.03 o
  -8  -9   4         54.88         43.10        16.58 o
  -7  -9   4        143.86        137.30         8.39 o
  -6  -9   4        194.96        219.53         9.64 o
  -5  -9   4         28.09         31.48         4.09 o
  -4  -9   4        104.21        107.24         5.58 o
  -3  -9   4         90.92         91.34         5.13 o
  -2  -9   4        705.84        695.53        18.49 o
  -1  -9   4       2823.32       2761.22        61.70 o
   0  -9   4        151.67        155.22         6.85 o
   1  -9   4       1029.35        968.64        24.48 o
   2  -9   4         37.55         38.14         3.29 o
   3  -9   4        331.38        303.49        13.98 o
   4  -9   4       1169.37       1147.24        25.08 o
   5  -9   4        406.52        340.02        13.98 o
   6  -9   4        269.35        282.97        12.46 o
   7  -9   4        168.50        187.13        10.99 o
   8  -9   4          3.39          5.83         5.76 o
  -8  -8   4         31.14         29.81         5.84 o
  -7  -8   4        172.84        201.37         9.88 o
  -6  -8   4          2.59          8.87         3.90 o
  -5  -8   4        282.74        301.52        10.53 o
  -4  -8   4         19.26         18.26         2.91 o
  -3  -8   4         86.26         91.41         4.45 o
  -2  -8   4       2578.74       2580.92        50.41 o
  -1  -8   4        742.71        786.03        19.61 o
   0  -8   4         19.83         18.66         4.05 o
   1  -8   4        507.74        510.08        10.50 o
   2  -8   4          9.70          9.85         2.29 o
   3  -8   4       2241.98       2119.86        41.95 o
   4  -8   4        191.29        156.61         7.53 o
   5  -8   4         72.54         80.47         5.78 o
   6  -8   4        383.34        363.55        14.00 o
   7  -8   4         97.15        119.87         9.14 o
   8  -8   4        277.28        289.72        15.75 o
   9  -8   4          4.63          7.89         8.98 o
  -8  -7   4        162.41        174.25         9.83 o
  -7  -7   4          8.32          8.63         4.25 o
  -6  -7   4        133.05        134.90         7.47 o
  -5  -7   4        562.35        539.23        15.41 o
  -4  -7   4          2.53          2.53         2.45 o
  -3  -7   4        296.18        267.45         7.74 o
  -2  -7   4        509.54        492.80        10.43 o
  -1  -7   4        201.29        197.59         5.74 o
   0  -7   4       2065.24       2066.03        66.12 o
   1  -7   4        206.28        187.97         7.60 o
   2  -7   4       1184.82       1129.49        23.25 o
   3  -7   4        253.21        254.36         7.75 o
   4  -7   4        108.12        109.88         6.75 o
   5  -7   4        507.86        553.53        14.39 o
   6  -7   4         75.68        122.64         8.25 o
   7  -7   4        518.68        505.22        17.79 o
   8  -7   4         90.70        100.44        12.11 o
   9  -7   4          9.19         19.69         9.60 o
  -9  -6   4         33.52         23.76         5.90 o
  -8  -6   4          1.85          7.56         4.84 o
  -7  -6   4         21.87         34.35         8.88 o
  -6  -6   4        201.03        201.89        15.86 o
  -5  -6   4        478.86        478.53        14.16 o
  -4  -6   4        485.00        469.93        13.26 o
  -3  -6   4        229.41        216.80         6.58 o
  -2  -6   4         28.83         19.74         1.67 o
  -1  -6   4       2421.04       2455.73        38.13 o
   0  -6   4        735.25        694.54        14.29 o
   1  -6   4        342.74        334.00        10.75 o
   2  -6   4        373.95        336.45        11.80 o
   3  -6   4        160.09        131.66         7.08 o
   4  -6   4        937.38        941.19        28.06 o
   5  -6   4       1449.02       1369.11        28.90 o
   6  -6   4        227.54        237.57        10.67 o
   7  -6   4        267.49        251.19        27.81 o
   8  -6   4        150.87        154.39        13.66 o
   9  -6   4         21.02         28.48         7.32 o
  -9  -5   4         27.25         27.02         9.26 o
  -8  -5   4          4.26          9.57         4.74 o
  -7  -5   4          1.76          2.00         3.87 o
  -6  -5   4        982.36        988.93        34.55 o
  -5  -5   4       1111.42       1046.56        25.85 o
  -4  -5   4         65.11         65.20         4.45 o
  -3  -5   4        490.32        451.19        13.63 o
  -2  -5   4        139.53        123.07         3.29 o
  -1  -5   4       1564.10       1482.25        23.49 o
   0  -5   4         35.46         40.99         2.58 o
   1  -5   4        701.10        759.30        22.30 o
   2  -5   4        880.85        812.64        17.26 o
   3  -5   4        137.73        125.79         7.20 o
   4  -5   4       3577.76       3495.86        62.03 o
   5  -5   4        199.94        193.23         9.83 o
   6  -5   4        238.59        242.69         9.72 o
   7  -5   4        175.12        211.77        10.73 o
   8  -5   4          9.50          8.82         5.68 o
   9  -5   4        439.75        446.78        17.76 o
  10  -5   4         14.50         11.99         8.13 o
  -9  -4   4        292.11        310.71        13.59 o
  -8  -4   4         13.24          9.01         4.91 o
  -7  -4   4        270.57        261.91        10.66 o
  -6  -4   4         47.98         49.51         5.13 o
  -5  -4   4         28.97         42.50         4.92 o
  -4  -4   4       2325.52       2241.33        50.12 o
  -3  -4   4         29.72         27.88         1.60 o
  -2  -4   4       1902.54       1890.38        29.53 o
  -1  -4   4        354.00        373.47         7.62 o
   0  -4   4        585.14        664.92        11.99 o
   1  -4   4       5297.37       5608.82        84.89 o
   2  -4   4         15.63         16.22         1.36 o
   3  -4   4       1797.93       1825.15        24.99 o
   4  -4   4         47.44         43.91         2.29 o
   5  -4   4        118.91        123.17         5.08 o
   6  -4   4       1249.54       1260.74        32.68 o
   7  -4   4        562.94        530.97        17.79 o
   8  -4   4         23.61         29.91         6.41 o
   9  -4   4        290.68        272.57        13.44 o
  10  -4   4          3.70          8.99         9.58 o
 -10  -3   4        142.65        141.08        15.84 o
  -9  -3   4         89.71         73.63         7.99 o
  -8  -3   4         39.68         40.15        11.37 o
  -7  -3   4          8.33         13.04         2.64 o
  -6  -3   4        356.83        360.05        10.74 o
  -5  -3   4        565.16        504.04        11.86 o
  -4  -3   4        109.85        119.27         7.17 o
  -3  -3   4       1808.74       1934.32        48.27 o
  -2  -3   4         44.14         40.39         1.62 o
  -1  -3   4        529.13        591.26         9.27 o
   0  -3   4       4647.06       4885.58        81.14 o
   1  -3   4          8.16          8.58         1.02 o
   2  -3   4        972.94        963.02        14.66 o
   3  -3   4        301.64        302.41         6.50 o
   4  -3   4        104.56        104.84         3.29 o
   5  -3   4       2161.68       2133.66        32.13 o
   6  -3   4       1916.08       1863.96        31.28 o
   7  -3   4          9.67          8.45         3.69 o
   8  -3   4        463.58        494.79        17.52 o
   9  -3   4        103.01         92.58         9.15 o
  10  -3   4        186.55        223.29        16.09 o
 -10  -2   4         28.21         42.50         7.55 o
  -9  -2   4         11.35         13.89         3.47 o
  -8  -2   4        222.71        215.77         8.10 o
  -7  -2   4        349.66        338.21         9.91 o
  -6  -2   4       1937.81       1872.86        37.37 o
  -5  -2   4        413.17        397.20        20.26 o
  -4  -2   4       1303.70       1449.98        28.26 o
  -3  -2   4       2934.70       3253.30        65.05 o
  -2  -2   4        461.46        393.77         8.81 o
  -1  -2   4        342.18        293.02         5.57 o
   0  -2   4       1709.76       1815.46        28.25 o
   1  -2   4         49.42         49.70         1.85 o
   2  -2   4       1205.27       1342.54        19.82 o
   3  -2   4       2635.05       2693.71        38.54 o
   4  -2   4        390.30        380.62         7.28 o
   5  -2   4       1565.42       1565.08        26.32 o
   6  -2   4          0.22          0.50         2.15 o
   7  -2   4        105.44        103.74         5.11 o
   8  -2   4         12.87         10.18         3.49 o
   9  -2   4        158.93        174.28        10.95 o
  10  -2   4         69.04         86.93        16.94 o
 -10  -1   4          6.19          3.78         3.84 o
  -9  -1   4         32.58         24.06         4.57 o
  -8  -1   4        214.46        226.78         8.53 o
  -7  -1   4        266.51        238.03         8.25 o
  -6  -1   4         14.00         21.44         3.21 o
  -5  -1   4         34.51         28.86         2.85 o
  -4  -1   4       1120.71       1117.29        29.66 o
  -3  -1   4       3406.94       3521.54        58.72 o
  -2  -1   4        482.99        509.46         9.71 o
  -1  -1   4       2604.50       2721.09        35.88 o
   0  -1   4       3294.81       3692.19        51.45 o
   1  -1   4        198.95        217.11         4.23 o
   2  -1   4       6289.91       6969.99        96.55 o
   3  -1   4        878.34        935.19        14.58 o
   4  -1   4        923.70        852.80        15.13 o
   5  -1   4         55.16         58.76         4.59 o
   6  -1   4          8.60          7.38         2.43 o
   7  -1   4        918.16        871.15        17.03 o
   8  -1   4         65.53         72.12         5.14 o
   9  -1   4        145.36        154.16         8.01 o
  10  -1   4         58.85         86.93        16.58 o
 -10   0   4        120.15        104.97         7.62 o
  -9   0   4        309.88        323.02        11.24 o
  -8   0   4          0.54          3.07         3.37 o
  -7   0   4        118.40        111.69         6.33 o
  -6   0   4        160.85        154.20         6.19 o
  -5   0   4          7.07          7.22         2.24 o
  -4   0   4       8539.36       9206.06       167.05 o
  -3   0   4       1921.57       2224.04        31.72 o
  -2   0   4       1193.24       1303.55        17.75 o
  -1   0   4       1541.63       1530.38        20.62 o
   0   0   4        206.66        199.64         3.86 o
   1   0   4       2458.50       2707.86        38.16 o
   2   0   4       1796.91       2118.58        30.33 o
   3   0   4        183.26        143.66         3.99 o
   4   0   4       1079.15       1084.22        20.38 o
   5   0   4        101.88        105.22         4.57 o
   6   0   4       1595.79       1509.83        26.05 o
   7   0   4        128.16        135.10         5.72 o
   8   0   4        158.29        175.07         6.97 o
   9   0   4         35.00         41.50         4.52 o
  10   0   4          0.21          0.00         5.60 o
 -10   1   4         95.95        106.07         9.40 o
  -9   1   4          0.56          0.34         3.75 o
  -8   1   4          9.34         11.25         3.95 o
  -7   1   4        423.72        397.48        11.40 o
  -6   1   4         46.72         46.32         5.26 o
  -5   1   4        706.54        665.16        15.05 o
  -4   1   4        193.20        219.90         4.67 o
  -3   1   4        511.11        529.97         9.29 o
  -2   1   4       2668.96       2855.46        43.46 o
  -1   1   4        571.90        578.65         7.97 o
   0   1   4       8383.66       9427.80       129.32 o
   1   1   4       1716.72       1913.83        29.97 o
   2   1   4        205.65        242.50         5.31 o
   3   1   4       3118.44       3316.21        51.47 o
   4   1   4       1339.77       1342.39        24.57 o
   5   1   4       1847.86       1761.32        31.98 o
   6   1   4        100.90        102.92         5.05 o
   7   1   4        499.69        467.86        10.88 o
   8   1   4        189.72        178.67         6.77 o
   9   1   4         58.12         60.26         4.92 o
  10   1   4          5.65          1.07         5.99 o
 -10   2   4         17.91         15.27         6.82 o
  -9   2   4         13.11          5.36         4.99 o
  -8   2   4        573.67        528.26        14.59 o
  -7   2   4        285.22        279.23         9.40 o
  -6   2   4        215.97        215.53         7.76 o
  -5   2   4        101.30         87.72         3.85 o
  -4   2   4        592.76        562.63         9.48 o
  -3   2   4       6675.85       7330.85       109.53 o
  -2   2   4        635.04        568.02         9.06 o
  -1   2   4          9.45         10.22         1.05 o
   0   2   4        921.24       1008.00        16.74 o
   1   2   4        979.59        995.13        17.87 o
   2   2   4         49.00         28.41         1.89 o
   3   2   4        577.41        512.15        15.48 o
   4   2   4        689.40        657.82        13.37 o
   5   2   4        209.65        215.10         6.43 o
   6   2   4        323.84        318.26         8.63 o
   7   2   4        120.84        108.23         5.09 o
   8   2   4        281.68        274.93         8.13 o
   9   2   4        216.16        213.08        11.15 o
 -10   3   4         95.01        130.03        13.63 o
  -9   3   4         68.96         46.22         6.59 o
  -8   3   4        319.24        329.19        14.65 o
  -7   3   4         12.17          7.30         4.11 o
  -6   3   4        115.95         93.65         5.31 o
  -5   3   4        538.04        501.99        10.87 o
  -4   3   4        266.70        255.54         5.38 o
  -3   3   4        892.52        870.26        13.49 o
  -2   3   4        954.37       1126.46        16.75 o
  -1   3   4         18.86         24.38         1.91 o
   0   3   4       3306.44       3511.14        59.43 o
   1   3   4        916.65        945.20        19.31 o
   2   3   4       3415.19       3623.49        56.06 o
   3   3   4         28.34         29.60         1.97 o
   4   3   4         99.15        111.82         5.02 o
   5   3   4       1480.50       1404.63        26.06 o
   6   3   4        119.47        113.93         5.81 o
   7   3   4        797.22        770.15        15.12 o
   8   3   4         69.13         58.70         5.60 o
   9   3   4         15.92         14.83         5.16 o
 -10   4   4          3.64          0.45         5.13 o
  -9   4   4        279.99        287.86        12.97 o
  -8   4   4         72.09         61.35         6.93 o
  -7   4   4          7.51          2.18         3.96 o
  -6   4   4        684.43        678.01        14.72 o
  -5   4   4          0.13          1.54         1.81 o
  -4   4   4        496.91        502.08         8.95 o
  -3   4   4         92.16         73.99         3.13 o
  -2   4   4         45.34         64.04         2.34 o
  -1   4   4       6078.64       6396.57       118.17 o
   0   4   4        160.73        192.62         5.56 o
   1   4   4       1964.73       2143.38        34.22 o
   2   4   4        268.36        270.76         5.15 o
   3   4   4        127.76        152.30         5.55 o
   4   4   4       2410.08       2213.99        44.29 o
   5   4   4         98.81         90.05         5.35 o
   6   4   4        251.51        251.27        11.27 o
   7   4   4         60.22         52.84         5.13 o
   8   4   4        154.65        145.82         7.74 o
   9   4   4         48.53         70.54         7.27 o
 -10   5   4          1.07          2.21         9.58 o
  -9   5   4         21.11         18.60         6.97 o
  -8   5   4          4.31          7.18         6.25 o
  -7   5   4        675.53        686.77        25.13 o
  -6   5   4          3.07          1.32         2.84 o
  -5   5   4        125.60        110.54         8.59 o
  -4   5   4        757.66        764.34        15.81 o
  -3   5   4        169.69        150.65         5.22 o
  -2   5   4       3435.48       3370.54        63.51 o
  -1   5   4          5.79          9.72         1.56 o
   0   5   4        534.38        569.16        16.19 o
   1   5   4        276.77        264.73         6.62 o
   2   5   4        782.50        726.01        19.09 o
   3   5   4       1385.48       1361.30        28.20 o
   4   5   4         22.26         17.64         3.05 o
   5   5   4        115.92        116.39         6.07 o
   6   5   4        154.60        145.31         7.28 o
   7   5   4        331.56        318.59        10.28 o
   8   5   4        560.00        566.21        15.75 o
   9   5   4         84.11         76.99        16.21 o
 -10   6   4          8.64         18.42        11.42 o
  -8   6   4        218.60        224.66        20.26 o
  -7   6   4        547.99        595.84        22.62 o
  -6   6   4          0.48          0.00         3.68 o
  -5   6   4        108.44        110.36         5.68 o
  -4   6   4        681.93        661.48        15.24 o
  -3   6   4       1137.49       1111.26        25.84 o
  -2   6   4        141.50        101.17         4.36 o
  -1   6   4          0.25          1.71         1.50 o
   0   6   4        350.40        388.31         9.16 o
   1   6   4       1244.02       1265.59        26.48 o
   2   6   4        342.16        319.98         9.57 o
   3   6   4        622.51        626.48        17.23 o
   4   6   4         51.86         54.16         4.63 o
   5   6   4        991.94        947.88        21.93 o
   6   6   4        314.90        314.13        10.58 o
   7   6   4        218.90        234.91         8.90 o
   8   6   4        108.06        103.20         8.75 o
  -7   7   4         56.40         53.43         6.49 o
  -6   7   4         44.21         44.63         5.28 o
  -5   7   4        173.02        182.32         7.17 o
  -4   7   4        543.35        518.88        12.93 o
  -3   7   4         58.33         56.56         4.10 o
  -2   7   4       1005.88        967.23        20.39 o
  -1   7   4        520.07        579.03        14.71 o
   0   7   4        970.25        974.46        24.16 o
   1   7   4          3.24          4.91         2.29 o
   2   7   4       1250.60       1202.84        31.80 o
   3   7   4        215.08        210.96         8.49 o
   4   7   4         11.26          9.30         3.46 o
   5   7   4        257.69        268.43        10.76 o
   6   7   4         32.30         40.17         5.54 o
   7   7   4         18.35         18.42         5.05 o
  -8   8   4         41.59         54.89        12.16 o
  -7   8   4         54.47         66.09         8.65 o
  -6   8   4       1323.57       1322.27        41.44 o
  -5   8   4         92.89        109.61         7.76 o
  -4   8   4        128.56        112.22         5.71 o
  -3   8   4        551.10        474.30        11.93 o
  -2   8   4        160.29        144.16         5.55 o
  -1   8   4       3440.55       3227.04        54.41 o
   0   8   4        276.31        247.24         8.86 o
   1   8   4          4.39          4.38         2.63 o
   2   8   4        573.19        568.58        14.44 o
   3   8   4        162.32        178.78         7.86 o
   4   8   4        545.40        526.29        16.13 o
   5   8   4          3.19          2.76         3.52 o
   6   8   4          2.84          6.16         4.18 o
   7   8   4        326.22        360.63        12.96 o
  -9   9   4         97.57        106.82        16.58 o
  -8   9   4          4.38          0.00         8.10 o
  -7   9   4        548.90        565.26        22.70 o
  -6   9   4         24.68         26.58         6.72 o
  -5   9   4         29.80         32.67         4.82 o
  -4   9   4        209.67        212.10         8.97 o
  -3   9   4          0.96          3.74         2.58 o
  -2   9   4        266.92        268.76         7.80 o
  -1   9   4        159.58        167.18         7.68 o
   0   9   4         82.29         70.80         6.01 o
   1   9   4        200.43        218.71         7.88 o
   2   9   4        170.99        168.61         7.12 o
   3   9   4        493.84        504.99        13.91 o
   4   9   4         53.13         48.26         5.32 o
   5   9   4         14.50         20.81         7.51 o
   6   9   4        148.81        183.40         9.89 o
  -8  10   4         16.04         11.05         9.95 o
  -7  10   4          4.84          7.06         8.47 o
  -6  10   4        436.58        454.51        23.21 o
  -5  10   4        669.41        651.80        18.96 o
  -4  10   4         23.35         28.85         4.40 o
  -3  10   4        144.05        127.28         6.52 o
  -2  10   4        389.50        368.69        15.22 o
  -1  10   4        181.78        174.10         8.22 o
   0  10   4        656.40        588.99        17.01 o
   1  10   4        363.87        363.92        14.78 o
   2  10   4        287.23        289.70        10.00 o
   3  10   4         89.78         83.62         6.06 o
   4  10   4        671.36        745.71        21.67 o
   5  10   4         93.57        111.60        10.94 o
   6  10   4        122.00        144.90        13.31 o
  -7  11   4         53.05         64.93         9.11 o
  -6  11   4         95.38        102.59        10.18 o
  -5  11   4        429.92        425.25        17.84 o
  -4  11   4         47.57         49.78         6.26 o
  -3  11   4          8.89          6.71         2.54 o
  -2  11   4        640.51        647.21        23.19 o
  -1  11   4          6.49          9.10         4.54 o
   0  11   4        310.64        311.30        13.56 o
   1  11   4         17.23         14.35         3.53 o
   2  11   4         40.36         32.78         5.10 o
   3  11   4        238.74        244.46         9.54 o
   4  11   4         17.03         25.34         4.84 o
   5  11   4         31.51         27.65         5.14 o
  -6  12   4         15.24         11.91         4.89 o
  -5  12   4         35.10         26.94         5.22 o
  -4  12   4         49.67         61.31         5.60 o
  -3  12   4        231.92        261.67        17.87 o
  -2  12   4         82.95         97.23         9.40 o
  -1  12   4        201.65        178.92        14.16 o
   0  12   4        101.63        129.57        18.60 o
   1  12   4         18.11         24.61         4.75 o
   2  12   4        462.27        450.99        15.60 o
   3  12   4         35.48         30.35         4.79 o
   4  12   4        228.08        257.15        17.81 o
  -5  13   4         55.25         48.55         5.83 o
  -4  13   4        440.84        482.17        22.65 o
  -3  13   4          7.30          4.09         5.85 o
  -2  13   4         68.81         86.63        11.05 o
  -1  13   4        111.15        115.64        10.08 o
   0  13   4        231.78        237.41        12.95 o
   1  13   4        427.76        480.93        22.34 o
   2  13   4         34.73         37.78        10.01 o
   2 -15   5          0.14          3.32         9.95 o
  -2 -14   5        400.92        433.52        20.63 o
  -1 -14   5         96.17        116.77        11.42 o
   0 -14   5         19.01         16.58         6.63 o
   1 -14   5        289.88        294.16        14.76 o
   2 -14   5          7.66          3.47         5.30 o
   3 -14   5        472.72        493.40        30.39 o
   4 -14   5          2.51          6.72         8.84 o
  -4 -13   5          2.49          7.64         4.19 o
  -3 -13   5        407.33        443.43        20.44 o
  -2 -13   5          9.10         12.22         4.67 o
  -1 -13   5          1.66          5.99         4.60 o
   0 -13   5        284.26        295.83        34.26 o
   1 -13   5          0.18          1.59         3.83 o
   2 -13   5        523.65        590.58        25.12 o
   3 -13   5          2.98          9.84         5.13 o
   4 -13   5          1.22          0.82         2.88 o
   5 -13   5         74.23         62.10         6.55 o
  -5 -12   5         20.82         32.90         7.58 o
  -4 -12   5         38.77         39.60         4.98 o
  -3 -12   5         57.12         67.76         7.74 o
  -2 -12   5          3.51          7.14         4.42 o
  -1 -12   5        271.04        265.97        12.47 o
   0 -12   5         50.71         53.06         6.68 o
   1 -12   5        293.48        297.85        11.80 o
   2 -12   5         55.93         51.91         6.05 o
   3 -12   5        180.79        189.99         9.62 o
   4 -12   5        678.67        717.18        21.95 o
   5 -12   5        142.39        146.42         9.68 o
   6 -12   5        265.40        296.71        34.17 o
   7 -12   5        169.87        244.19        26.89 o
  -6 -11   5         61.55         67.41         6.72 o
  -5 -11   5        181.42        181.34        13.73 o
  -4 -11   5         26.79         37.39         4.73 o
  -3 -11   5          7.72          6.00         3.73 o
  -2 -11   5        365.78        352.71        13.88 o
  -1 -11   5        729.19        741.31        25.42 o
   0 -11   5        162.52        169.89         8.24 o
   1 -11   5         91.07         91.16         6.79 o
   2 -11   5        346.95        334.55        17.42 o
   3 -11   5        258.99        274.48        23.64 o
   4 -11   5        461.45        444.53        17.12 o
   5 -11   5         14.39         12.67         4.25 o
   6 -11   5         45.26         44.29         6.75 o
   7 -11   5        188.69        193.84        11.91 o
  -6 -10   5         13.44         16.70         4.45 o
  -5 -10   5          9.76         11.12         3.98 o
  -4 -10   5        202.57        215.77         9.06 o
  -3 -10   5         12.89         13.65         3.99 o
  -2 -10   5        395.70        405.79        15.06 o
  -1 -10   5         88.91         94.52         6.15 o
   0 -10   5        148.95        158.39         7.62 o
   1 -10   5        634.20        588.82        17.01 o
   2 -10   5         50.84         51.93         6.22 o
   3 -10   5       1010.31        923.18        20.81 o
   4 -10   5         24.97         27.04         4.01 o
   5 -10   5         52.49         56.83         5.63 o
   6 -10   5        708.33        694.21        22.07 o
   7 -10   5         15.34         21.34         6.95 o
   8 -10   5        153.64        172.15        14.34 o
  -7  -9   5         62.83         78.85         7.58 o
  -6  -9   5         69.68         72.51         5.89 o
  -5  -9   5        342.53        357.60        12.32 o
  -4  -9   5          0.62          1.09         2.98 o
  -3  -9   5        601.81        598.07        16.79 o
  -2  -9   5          6.92          7.24         3.29 o
  -1  -9   5        556.08        568.42        15.69 o
   0  -9   5       3510.78       3457.05        76.72 o
   1  -9   5        128.62        135.89         6.92 o
   2  -9   5        168.66        176.95         9.88 o
   3  -9   5        133.30        148.07         6.33 o
   4  -9   5          0.40          0.99         2.81 o
   5  -9   5       1037.35        984.67        22.91 o
   6  -9   5         13.81         21.59         5.40 o
   7  -9   5         51.01         58.95         9.73 o
   8  -9   5        121.36        155.95        11.51 o
  -8  -8   5          5.94          4.94         5.16 o
  -7  -8   5        128.13        149.22         9.82 o
  -6  -8   5        273.95        290.78        11.33 o
  -5  -8   5         19.89         26.86         4.67 o
  -4  -8   5        133.73        136.09         9.30 o
  -3  -8   5         45.80         47.40         4.62 o
  -2  -8   5        111.82        104.90         5.70 o
  -1  -8   5       2449.95       2392.53        60.92 o
   0  -8   5        108.06        118.78         5.84 o
   1  -8   5        192.37        210.10         6.41 o
   2  -8   5        588.45        552.58        13.21 o
   3  -8   5        864.68        797.58        20.45 o
   4  -8   5        461.72        463.89        14.95 o
   5  -8   5        575.18        553.97        14.87 o
   6  -8   5         15.87         10.08         6.28 o
   7  -8   5        249.13        263.31        13.08 o
   8  -8   5        401.22        437.64        17.67 o
  -8  -7   5          1.96          4.77         4.81 o
  -7  -7   5        672.59        637.56        19.17 o
  -6  -7   5         83.76        105.39         8.24 o
  -5  -7   5        181.98        176.91        12.82 o
  -4  -7   5        621.63        642.66        21.75 o
  -3  -7   5        257.00        251.14         8.02 o
  -2  -7   5        367.17        390.37         9.95 o
  -1  -7   5       1092.43       1107.99        48.38 o
   0  -7   5       1031.80       1015.71        18.09 o
   1  -7   5        195.60        174.26         5.58 o
   2  -7   5       1674.86       1618.52        32.42 o
   3  -7   5        286.33        277.94         8.43 o
   4  -7   5        346.35        351.66        10.24 o
   5  -7   5         22.96         41.75         4.47 o
   6  -7   5        323.41        321.42        13.12 o
   7  -7   5        884.36        897.42        41.10 o
   8  -7   5        148.62        165.40        14.33 o
   9  -7   5         14.28         29.85        10.03 o
  -9  -6   5          5.37         25.05        14.73 o
  -8  -6   5          8.93          4.10         4.56 o
  -7  -6   5          5.94          7.98         4.27 o
  -6  -6   5        183.07        197.56         8.94 o
  -5  -6   5         12.89         12.34         3.52 o
  -4  -6   5       1179.20       1135.55        27.64 o
  -3  -6   5        363.09        373.53         9.79 o
  -2  -6   5         10.13         10.57         1.75 o
  -1  -6   5        164.14        118.13         6.51 o
   0  -6   5        316.07        313.66         7.49 o
   1  -6   5       2963.02       2942.23        56.08 o
   2  -6   5        103.76        110.98         4.68 o
   3  -6   5        408.30        416.75        11.60 o
   4  -6   5        746.61        719.32        16.87 o
   5  -6   5        100.74         83.74         6.65 o
   6  -6   5       1274.08       1231.67        32.87 o
   7  -6   5          2.98          3.32         6.25 o
   8  -6   5        107.50        101.51        14.73 o
   9  -6   5         47.37         70.33         9.12 o
  -9  -5   5         16.64         14.80         5.75 o
  -8  -5   5         55.05         48.43         6.36 o
  -7  -5   5        306.27        335.18        12.64 o
  -6  -5   5         40.83         38.08         4.79 o
  -5  -5   5        535.13        519.56        15.06 o
  -4  -5   5          5.92          6.37         2.61 o
  -3  -5   5          7.31          6.79         2.13 o
  -2  -5   5       2102.72       2046.93        35.92 o
  -1  -5   5          0.09          2.96         1.01 o
   0  -5   5       5004.84       5432.23        82.30 o
   1  -5   5       1008.39       1024.67        18.63 o
   2  -5   5         12.59         11.96         1.93 o
   3  -5   5       1246.45       1200.77        34.30 o
   4  -5   5         16.10         15.60         2.61 o
   5  -5   5       2089.35       2073.82        42.93 o
   6  -5   5         23.91         20.16         4.10 o
   7  -5   5         19.53         31.02         6.08 o
   8  -5   5        913.58        932.78        28.12 o
   9  -5   5         43.31         39.79         7.58 o
  -9  -4   5         37.81         44.39         6.99 o
  -8  -4   5         67.99         77.61         7.44 o
  -7  -4   5         36.73         29.34         5.70 o
  -6  -4   5        119.47         97.33         6.73 o
  -5  -4   5        235.06        241.56         8.98 o
  -4  -4   5         28.50         36.86         1.88 o
  -3  -4   5       2433.90       2404.76        48.43 o
  -2  -4   5        440.58        462.74         8.61 o
  -1  -4   5       1443.95       1684.12        26.48 o
   0  -4   5        161.98        215.75         5.12 o
   1  -4   5       1853.92       2105.43        33.14 o
   2  -4   5       3576.88       3859.56        54.38 o
   3  -4   5        853.28        832.95        13.42 o
   4  -4   5         47.60         55.64         3.63 o
   5  -4   5        144.23        133.72        11.27 o
   6  -4   5       1832.67       1804.18        46.16 o
   7  -4   5        799.74        791.53        23.72 o
   8  -4   5        255.25        264.91        12.86 o
   9  -4   5         46.74         57.74         8.12 o
  -9  -3   5         87.84         94.09         8.81 o
  -8  -3   5          3.77          2.95         2.44 o
  -7  -3   5         17.33          9.48         2.81 o
  -6  -3   5       1419.68       1381.56        28.60 o
  -5  -3   5        850.19        814.48        17.72 o
  -4  -3   5         83.35         70.96         5.80 o
  -3  -3   5        555.30        517.89        18.38 o
  -2  -3   5          0.22          7.28         0.98 o
  -1  -3   5        570.75        608.10        10.61 o
   0  -3   5       1328.09       1326.71        21.25 o
   1  -3   5       2330.22       2603.98        44.40 o
   2  -3   5       2023.86       2199.02        31.76 o
   3  -3   5          0.71          2.38         1.36 o
   4  -3   5        420.90        424.41         8.14 o
   5  -3   5        202.81        194.04         5.27 o
   6  -3   5        825.66        817.43        17.41 o
   7  -3   5        475.73        449.18        17.06 o
   8  -3   5         52.13         48.11         6.77 o
   9  -3   5          4.84          2.93         5.18 o
  10  -3   5        172.34        177.55        22.10 o
 -10  -2   5         14.03         13.13         3.94 o
  -9  -2   5        139.53        145.45         9.69 o
  -8  -2   5          3.52          6.97         3.32 o
  -7  -2   5         16.59         16.23         3.47 o
  -6  -2   5         29.27         29.56         5.00 o
  -5  -2   5        377.27        341.39         9.20 o
  -4  -2   5        108.88         78.54         3.91 o
  -3  -2   5         28.60         41.21         2.80 o
  -2  -2   5       1635.31       1765.08        30.67 o
  -1  -2   5       2625.61       2613.46        37.51 o
   0  -2   5         58.63         68.31         2.39 o
   1  -2   5       1094.38       1177.87        17.57 o
   2  -2   5       1086.70       1104.94        16.83 o
   3  -2   5        153.98        141.13         3.82 o
   4  -2   5       3252.09       3238.83        50.89 o
   5  -2   5         38.35         39.13         3.63 o
   6  -2   5        499.73        494.01        10.97 o
   7  -2   5        262.72        267.41         7.91 o
   8  -2   5         18.33         14.66         5.37 o
   9  -2   5        773.78        775.95        24.67 o
  10  -2   5          2.82         10.31        11.42 o
 -10  -1   5         33.02         33.64         5.24 o
  -9  -1   5          4.67         11.39         4.10 o
  -8  -1   5          2.19          1.60         3.24 o
  -7  -1   5        196.05        193.25         8.77 o
  -6  -1   5          0.83          4.83         2.70 o
  -5  -1   5       1644.38       1598.80        32.08 o
  -4  -1   5       1256.48       1170.73        23.89 o
  -3  -1   5       1434.41       1569.81        31.33 o
  -2  -1   5       4649.85       4760.55        67.42 o
  -1  -1   5         72.23         61.74         2.34 o
   0  -1   5        718.38        787.60        12.14 o
   1  -1   5       2702.20       2682.65        38.18 o
   2  -1   5         57.51         85.55         2.79 o
   3  -1   5       3415.14       3599.70        51.07 o
   4  -1   5         57.16         55.53         3.15 o
   5  -1   5         64.29         50.94         6.05 o
   6  -1   5         89.63         99.12         4.86 o
   7  -1   5         72.56         75.93         4.90 o
   8  -1   5        506.02        544.02        12.88 o
   9  -1   5         39.41         36.82         5.97 o
  10  -1   5          0.29          0.00         8.47 o
 -10   0   5         29.27         39.62         6.33 o
  -9   0   5          9.46         12.17         4.23 o
  -8   0   5        271.67        243.56         9.32 o
  -7   0   5         72.95         82.08         6.17 o
  -6   0   5          0.83          3.22         2.68 o
  -5   0   5        598.19        553.47        13.23 o
  -4   0   5        603.02        561.09        11.46 o
  -3   0   5       1689.72       1669.39        22.80 o
  -2   0   5         37.79         25.89         2.32 o
  -1   0   5        728.04        905.34        13.69 o
   0   0   5       1519.33       1545.19        22.49 o
   1   0   5       1746.90       1789.61        25.97 o
   2   0   5       1127.15       1103.57        16.79 o
   3   0   5        119.69        109.96         3.69 o
   4   0   5        203.01        215.53        12.82 o
   5   0   5       1087.53       1103.68        21.52 o
   6   0   5        900.91        850.85        17.89 o
   7   0   5        675.42        654.95        13.94 o
   8   0   5         29.14         26.97         3.92 o
   9   0   5         79.63         71.97         5.59 o
 -10   1   5        141.13        139.79        10.25 o
  -9   1   5         60.29         52.49         7.50 o
  -8   1   5         49.22         58.99         5.57 o
  -7   1   5         86.21        107.91         6.27 o
  -6   1   5        354.92        327.91         9.61 o
  -5   1   5         96.84         79.78         4.57 o
  -4   1   5        760.47        745.83        13.17 o
  -3   1   5        200.26        172.01         4.27 o
  -2   1   5        330.75        308.10         5.28 o
  -1   1   5       1759.78       1878.54        25.36 o
   0   1   5       1000.17        997.20        15.71 o
   1   1   5        154.72        217.55         4.51 o
   2   1   5       2629.69       2823.47        44.11 o
   3   1   5        152.63        122.21         5.57 o
   4   1   5        679.26        630.17        13.13 o
   5   1   5       1643.76       1518.26        28.29 o
   6   1   5         37.40         39.78         3.82 o
   7   1   5         12.95         16.21         3.18 o
   8   1   5        273.73        265.68         9.99 o
   9   1   5         97.82        112.54         7.44 o
 -10   2   5        110.69         93.60         9.26 o
  -9   2   5         29.28         24.13         8.90 o
  -8   2   5        107.07        134.39         8.97 o
  -7   2   5        531.59        511.38        13.75 o
  -6   2   5        204.19        205.86         7.49 o
  -5   2   5          0.08          1.03         1.90 o
  -4   2   5       1086.53       1130.72        17.44 o
  -3   2   5       1957.83       2076.49        30.07 o
  -2   2   5         84.66         88.71         3.49 o
  -1   2   5       3053.17       3084.69        40.89 o
   0   2   5          2.98          8.77         1.19 o
   1   2   5        685.92        719.06        12.42 o
   2   2   5       1240.55       1160.69        21.17 o
   3   2   5         51.27         49.36         2.95 o
   4   2   5       1139.30       1055.97        20.26 o
   5   2   5          9.24          8.83         2.42 o
   6   2   5        169.06        167.00         6.39 o
   7   2   5        266.56        270.82        12.49 o
   8   2   5         24.25         27.43         3.59 o
   9   2   5        152.81        171.43         6.78 o
 -10   3   5          2.19          8.67         5.96 o
  -9   3   5        212.32        241.39        12.03 o
  -8   3   5          4.17          7.74         4.82 o
  -7   3   5        561.00        539.10        21.36 o
  -6   3   5         55.52         72.33        10.39 o
  -5   3   5          4.11          5.78         1.90 o
  -4   3   5        483.71        426.91         7.95 o
  -3   3   5        741.31        761.45        12.22 o
  -2   3   5       1464.42       1504.34        20.69 o
  -1   3   5          8.48         22.58         2.59 o
   0   3   5         15.56         13.72         1.95 o
   1   3   5       3967.60       3931.10        56.29 o
   2   3   5       1131.99       1220.22        28.11 o
   3   3   5       1069.78        993.76        26.70 o
   4   3   5        226.73        225.60         6.44 o
   5   3   5         14.09         14.48         2.44 o
   6   3   5        711.24        659.96        14.40 o
   7   3   5        376.28        367.66         9.66 o
   8   3   5          7.73          9.33         4.10 o
   9   3   5         66.66         74.91         6.95 o
 -10   4   5        155.25        152.68        13.41 o
  -9   4   5         19.86          3.03         5.75 o
  -8   4   5          2.51          0.64         5.57 o
  -7   4   5         47.60         60.66         8.07 o
  -6   4   5         44.74         48.86         4.62 o
  -5   4   5       1240.95       1192.34        22.89 o
  -4   4   5         24.44         24.47         2.63 o
  -3   4   5        761.77        786.56        15.28 o
  -2   4   5       1000.93       1055.38        27.50 o
  -1   4   5         42.11         32.34         3.68 o
   0   4   5       2787.27       2843.68        44.52 o
   1   4   5         77.81         74.56         2.61 o
   2   4   5        109.46        113.83         5.88 o
   3   4   5         12.03         17.30         1.66 o
   4   4   5        139.21        129.59         3.63 o
   5   4   5        811.06        757.91        18.40 o
   6   4   5        175.18        173.48         8.16 o
   7   4   5         38.80         30.93         4.96 o
   8   4   5         35.66         38.83         5.23 o
   9   4   5          9.04          1.87         7.68 o
 -10   5   5         61.65         50.06        15.84 o
  -9   5   5        162.03        196.20        14.15 o
  -8   5   5        106.95        119.30        13.26 o
  -7   5   5         14.81         26.70         6.64 o
  -6   5   5        804.38        779.52        56.91 o
  -5   5   5        271.28        244.80         8.05 o
  -4   5   5          9.16          5.61         2.44 o
  -3   5   5        104.43         88.60         4.39 o
  -2   5   5       1651.86       1758.33        50.36 o
  -1   5   5        740.98        680.51        14.94 o
   0   5   5        752.54        681.23        13.62 o
   1   5   5         46.62         42.69         2.52 o
   2   5   5        701.05        670.74        11.92 o
   3   5   5       3736.76       3560.31        79.12 o
   4   5   5        319.31        277.20         8.98 o
   5   5   5        507.95        521.69        14.15 o
   6   5   5         34.59         28.43         4.53 o
   7   5   5        130.67        139.10         7.97 o
   8   5   5        304.87        279.55        15.05 o
  -9   6   5        208.14        201.82        21.73 o
  -8   6   5        202.29        248.97        22.10 o
  -7   6   5         67.64         60.76         8.06 o
  -6   6   5        256.17        269.69        17.00 o
  -5   6   5        390.63        389.05        10.99 o
  -4   6   5        163.70        175.71         8.28 o
  -3   6   5        786.63        805.01        17.79 o
  -2   6   5        298.38        316.30        12.68 o
  -1   6   5         22.99         23.49         2.68 o
   0   6   5       1057.25        977.88        18.67 o
   1   6   5        747.93        713.77        16.68 o
   2   6   5         97.76        101.03         5.37 o
   3   6   5        151.76        154.83        10.91 o
   4   6   5        105.73        111.39         7.09 o
   5   6   5         40.16         45.55         5.69 o
   6   6   5          2.62          3.06         3.80 o
   7   6   5        289.90        292.82        12.72 o
   8   6   5         20.71         30.57        14.00 o
  -7   7   5        116.11        125.80        10.42 o
  -6   7   5         32.35         42.63         5.83 o
  -5   7   5        135.60        121.93        10.21 o
  -4   7   5        633.43        593.80        14.60 o
  -3   7   5         65.40         56.46         4.27 o
  -2   7   5          3.20          4.79         2.61 o
  -1   7   5       1099.97       1000.90        21.11 o
   0   7   5          0.10          0.42         1.04 o
   1   7   5       2938.78       2925.45        57.98 o
   2   7   5         63.11         68.05         5.64 o
   3   7   5         62.53         56.45         5.46 o
   4   7   5        736.22        715.80        20.41 o
   5   7   5        136.58        141.13         8.28 o
   6   7   5        627.81        643.16        20.16 o
   7   7   5          2.11          2.77         4.61 o
  -8   8   5         16.65         10.68         8.84 o
  -7   8   5        314.58        296.12        21.36 o
  -6   8   5         14.81         15.86         4.91 o
  -5   8   5        590.75        559.36        16.44 o
  -4   8   5        664.96        628.23        15.45 o
  -3   8   5          1.93          1.87         2.48 o
  -2   8   5        387.43        379.78        10.15 o
  -1   8   5        111.38        128.25         4.93 o
   0   8   5        663.16        630.07        20.60 o
   1   8   5          9.84         14.91         3.23 o
   2   8   5        153.22        143.26         6.72 o
   3   8   5         84.53         71.65         5.67 o
   4   8   5        231.23        236.75        13.44 o
   5   8   5         73.05         76.55         7.26 o
   6   8   5          8.13         14.35         4.86 o
   7   8   5         36.00         35.73        14.00 o
  -8   9   5        215.72        236.45        20.63 o
  -7   9   5         30.18         38.68        10.31 o
  -6   9   5          3.67          3.63         5.30 o
  -5   9   5          4.11          8.56         4.16 o
  -4   9   5        163.60        160.95         7.07 o
  -3   9   5       1170.06       1072.20        23.42 o
  -2   9   5          5.02          5.72         2.58 o
  -1   9   5        176.92        142.12         7.62 o
   0   9   5        318.66        268.52        10.27 o
   1   9   5        261.87        245.60         8.85 o
   2   9   5        778.33        763.59        18.94 o
   3   9   5        626.51        632.97        16.82 o
   4   9   5          1.06          5.61         3.96 o
   5   9   5         14.82         20.03         5.05 o
   6   9   5        197.33        192.65        14.48 o
  -8  10   5          6.39          4.42        10.31 o
  -7  10   5         21.32         29.45         8.10 o
  -6  10   5         58.04         49.65         7.96 o
  -5  10   5        122.44        122.29         8.29 o
  -4  10   5         45.53         39.32         4.88 o
  -3  10   5        422.30        388.82        12.42 o
  -2  10   5        116.14        105.59         4.54 o
  -1  10   5          5.16          3.71         3.61 o
   0  10   5        403.93        413.11        16.46 o
   1  10   5        173.38        171.48         7.86 o
   2  10   5        221.53        226.05         9.16 o
   3  10   5         98.21         91.96         8.08 o
   4  10   5         14.05         10.02         4.66 o
   5  10   5        141.69        146.04         9.41 o
  -7  11   5         35.53         37.20        12.89 o
  -6  11   5         60.24         74.48         9.11 o
  -5  11   5         11.69          6.04         3.96 o
  -4  11   5        153.65        174.01        13.59 o
  -3  11   5         87.68         99.67         5.81 o
  -2  11   5         20.68         18.59         5.58 o
  -1  11   5        364.66        361.43        15.64 o
   0  11   5          1.33          0.00         3.19 o
   1  11   5         11.14         11.51         3.80 o
   2  11   5        178.08        187.54         8.78 o
   3  11   5         90.39        114.03         9.41 o
   4  11   5        188.78        191.08        10.42 o
  -6  12   5         47.79         44.94        13.26 o
  -5  12   5          0.71          4.76         4.01 o
  -4  12   5        153.20        159.00        14.11 o
  -3  12   5        113.99        117.25        20.44 o
  -2  12   5        411.26        373.28        16.80 o
  -1  12   5         69.17         56.53        10.68 o
   0  12   5          1.47          3.50         4.31 o
   1  12   5        110.12        128.17         8.60 o
   2  12   5         49.98         56.06         7.90 o
   3  12   5        234.53        239.08        10.27 o
  -5  13   5         43.63         32.56         5.49 o
  -4  13   5          1.19          5.22         6.55 o
  -3  13   5        137.75        146.34        12.53 o
  -2  13   5         16.59         25.02         8.47 o
  -1  13   5         69.62         57.95         7.96 o
   0  13   5         11.23          4.83         5.02 o
   1  13   5         48.99         55.31         7.71 o
  -2 -14   6         62.71         88.77        18.79 o
  -1 -14   6        434.27        477.11        34.63 o
   0 -14   6          5.32          0.23         5.69 o
   1 -14   6         67.50         93.32        21.18 o
   2 -14   6        298.00        288.25        15.20 o
   3 -14   6         54.74         67.26        17.68 o
  -4 -13   6        305.54        330.26        34.26 o
  -3 -13   6          1.65          4.67         4.64 o
  -2 -13   6        107.00        123.14         9.42 o
  -1 -13   6         61.50         67.48         8.47 o
   0 -13   6          7.37         10.26         5.53 o
   1 -13   6        137.58        129.36         8.80 o
   2 -13   6         65.61         76.93         7.49 o
   3 -13   6        140.81        146.76        14.46 o
   4 -13   6         98.65         99.50         7.14 o
   5 -13   6        208.52        235.33        20.81 o
  -5 -12   6        479.45        495.33        20.99 o
  -4 -12   6        185.82        197.43        32.03 o
  -3 -12   6         14.92         17.81         7.18 o
  -2 -12   6         16.28         21.44         5.30 o
  -1 -12   6        135.28        142.53        10.04 o
   0 -12   6        162.89        163.19        12.71 o
   1 -12   6        416.43        423.94        15.97 o
   2 -12   6        117.34        124.08         8.69 o
   3 -12   6         79.19         68.75         4.44 o
   4 -12   6        928.01        900.49        26.20 o
   5 -12   6        195.75        197.35         9.45 o
   6 -12   6        105.64        128.04        14.71 o
  -6 -11   6         34.85         28.68         6.16 o
  -5 -11   6         48.04         37.04         6.29 o
  -4 -11   6          5.89          5.04         4.04 o
  -3 -11   6          9.43          8.40         4.39 o
  -2 -11   6        188.27        177.86        10.32 o
  -1 -11   6         39.51         33.27         8.29 o
   0 -11   6        368.25        388.58        15.91 o
   1 -11   6        450.28        434.98        18.06 o
   2 -11   6        197.63        199.02        10.37 o
   3 -11   6        311.10        288.54         9.42 o
   4 -11   6          1.52          2.41         3.49 o
   5 -11   6        359.32        366.23        12.22 o
   6 -11   6         23.18         28.41         6.50 o
   7 -11   6          2.63          4.42        12.16 o
  -6 -10   6          1.23          8.26         4.47 o
  -5 -10   6        286.37        320.33        12.25 o
  -4 -10   6         98.70         93.40         6.93 o
  -3 -10   6       1617.35       1606.33        39.14 o
  -2 -10   6         46.56         51.84         7.92 o
  -1 -10   6        108.52        112.81         7.97 o
   0 -10   6         77.18         79.97         7.65 o
   1 -10   6         10.75         14.76         3.89 o
   2 -10   6       1136.51       1085.71        23.47 o
   3 -10   6         65.20         50.27         4.63 o
   4 -10   6         87.51         77.57         5.93 o
   5 -10   6        522.09        515.73        14.77 o
   6 -10   6        130.46        140.51        11.86 o
   7 -10   6        525.86        551.50        21.40 o
  -7  -9   6         23.63         17.02         4.84 o
  -6  -9   6         39.70         62.81         7.42 o
  -5  -9   6         12.03         21.95         4.55 o
  -4  -9   6        209.03        231.55         9.65 o
  -3  -9   6         16.58         20.82         6.73 o
  -2  -9   6          2.33          1.96         3.35 o
  -1  -9   6         41.82         41.66         5.24 o
   0  -9   6        766.32        705.10        19.15 o
   1  -9   6       1613.33       1553.50        31.35 o
   2  -9   6        419.40        377.38        10.34 o
   3  -9   6        200.78        148.11         6.59 o
   4  -9   6        721.92        689.41        17.15 o
   5  -9   6        403.07        423.28        20.77 o
   6  -9   6        202.22        205.50        15.01 o
   7  -9   6         90.90         85.45         9.00 o
   8  -9   6          0.92          4.71         6.26 o
  -8  -8   6         10.89         19.52        14.00 o
  -7  -8   6         52.41         73.02         7.55 o
  -6  -8   6        107.96        132.12         8.61 o
  -5  -8   6         82.03         79.97         5.78 o
  -4  -8   6         29.22         36.05         4.41 o
  -3  -8   6        455.96        441.87        13.71 o
  -2  -8   6       1984.89       1921.27        53.31 o
  -1  -8   6        104.70         94.53         6.80 o
   0  -8   6         57.63         64.69         2.97 o
   1  -8   6        346.57        333.76         8.99 o
   2  -8   6        146.23        136.65         6.06 o
   3  -8   6        539.44        553.68        15.92 o
   4  -8   6        233.23        275.42         9.40 o
   5  -8   6        107.26        102.90         8.12 o
   6  -8   6        235.33        239.08        11.77 o
   7  -8   6        267.15        312.39        21.03 o
   8  -8   6        139.97        158.57        14.96 o
  -8  -7   6         43.08         38.58         6.48 o
  -7  -7   6         66.00         86.08         7.93 o
  -6  -7   6         90.69         81.40         6.86 o
  -5  -7   6        115.17        122.50         6.45 o
  -4  -7   6        274.52        286.66         9.19 o
  -3  -7   6        586.83        557.92        13.70 o
  -2  -7   6        536.46        514.46        14.69 o
  -1  -7   6         42.12         49.10         4.16 o
   0  -7   6        146.50        151.11         5.06 o
   1  -7   6       1278.11       1141.33        23.69 o
   2  -7   6        190.12        202.90         6.87 o
   3  -7   6       1721.68       1602.95        37.33 o
   4  -7   6         70.45         63.50         5.14 o
   5  -7   6        230.56        211.88        12.79 o
   6  -7   6        901.28        881.35        25.92 o
   7  -7   6          5.64          2.18         5.19 o
   8  -7   6        215.09        264.23        45.31 o
  -8  -6   6        209.89        194.96        16.09 o
  -7  -6   6          6.56          7.14         4.48 o
  -6  -6   6          4.76          9.11         3.94 o
  -5  -6   6        343.92        353.24        17.11 o
  -4  -6   6         70.60         78.03         4.93 o
  -3  -6   6        222.30        212.11         7.13 o
  -2  -6   6        663.78        611.08        14.25 o
  -1  -6   6         13.23         18.43         1.52 o
   0  -6   6       1356.37       1258.03        25.33 o
   1  -6   6          0.88          2.39         1.81 o
   2  -6   6       1236.41       1172.73        25.20 o
   3  -6   6       1252.84       1253.32        26.42 o
   4  -6   6         15.30         16.11         3.39 o
   5  -6   6        517.29        561.71        17.94 o
   6  -6   6         80.92        102.23         9.08 o
   7  -6   6        127.90        150.01        13.67 o
   8  -6   6        163.48        190.51        20.98 o
   9  -6   6          4.01          3.74         8.06 o
  -9  -5   6          8.49         13.32         5.98 o
  -8  -5   6          8.15         11.27         6.37 o
  -7  -5   6        121.46        123.12         8.42 o
  -6  -5   6        493.63        536.93        24.19 o
  -5  -5   6         26.82         25.76         5.29 o
  -4  -5   6        511.02        478.39        17.78 o
  -3  -5   6        522.23        528.79         9.97 o
  -2  -5   6          0.39          1.83         1.19 o
  -1  -5   6       2465.46       2474.41        42.49 o
   0  -5   6        254.54        244.88         5.97 o
   1  -5   6        640.68        684.87        15.15 o
   2  -5   6        173.47        177.05         8.55 o
   3  -5   6        521.58        492.25        19.73 o
   4  -5   6        816.89        808.90        18.71 o
   5  -5   6         25.03         34.05         4.52 o
   6  -5   6         82.21         84.09         7.73 o
   7  -5   6        315.21        316.57        13.72 o
   8  -5   6        470.20        466.62        17.86 o
   9  -5   6        412.57        401.19        30.41 o
  -9  -4   6          4.60          5.75         5.23 o
  -8  -4   6        256.49        275.77        12.19 o
  -7  -4   6        377.96        325.49        12.63 o
  -6  -4   6         12.74          9.86         2.15 o
  -5  -4   6          1.99          1.13         1.95 o
  -4  -4   6        535.46        535.11        14.74 o
  -3  -4   6        646.76        684.25        13.60 o
  -2  -4   6        176.12        133.50         4.26 o
  -1  -4   6        733.77        731.38        19.09 o
   0  -4   6          1.17          0.81         1.19 o
   1  -4   6        127.28        105.90         3.36 o
   2  -4   6       2368.15       2381.94        37.73 o
   3  -4   6       1186.68       1174.23        24.90 o
   4  -4   6       1911.97       1848.99        33.45 o
   5  -4   6        652.97        624.40        16.09 o
   6  -4   6        849.56        848.29        24.44 o
   7  -4   6        415.57        430.37        17.32 o
   8  -4   6         99.02        107.28         9.58 o
   9  -4   6         88.95         88.48        12.61 o
  -9  -3   6        221.97        235.03        12.26 o
  -8  -3   6        492.81        459.65        23.01 o
  -7  -3   6        104.62        105.66         5.67 o
  -6  -3   6         34.26         42.41         4.06 o
  -5  -3   6        325.02        318.04         9.01 o
  -4  -3   6       1086.46       1031.39        25.77 o
  -3  -3   6        352.29        352.74         8.79 o
  -2  -3   6         68.95         54.43         3.09 o
  -1  -3   6       1604.59       1629.91        25.96 o
   0  -3   6       1060.33       1241.06        18.67 o
   1  -3   6       2340.40       2351.63        33.95 o
   2  -3   6        110.50        112.63         3.40 o
   3  -3   6       1258.14       1340.96        20.68 o
   4  -3   6        657.24        664.77        12.88 o
   5  -3   6        126.96        142.34         6.76 o
   6  -3   6         48.80         53.82         6.44 o
   7  -3   6          1.43          3.03         4.21 o
   8  -3   6        105.05         90.47         8.86 o
   9  -3   6        308.82        325.75        15.27 o
 -10  -2   6          0.86          1.93         3.59 o
  -9  -2   6          0.09          3.46         3.50 o
  -8  -2   6         54.07         48.27         4.82 o
  -7  -2   6        135.26        133.95         7.12 o
  -6  -2   6        339.24        353.54        10.29 o
  -5  -2   6        385.95        384.28        10.85 o
  -4  -2   6          2.35          2.74         2.08 o
  -3  -2   6        569.67        562.50        12.83 o
  -2  -2   6       3590.18       3783.88        54.09 o
  -1  -2   6        152.67        181.61         4.03 o
   0  -2   6       3391.89       3546.80        50.02 o
   1  -2   6         31.56         41.77         2.27 o
   2  -2   6         80.93         63.28         2.62 o
   3  -2   6       2152.33       2175.37        31.90 o
   4  -2   6        192.30        180.46         5.49 o
   5  -2   6        365.76        346.79        10.00 o
   6  -2   6        725.91        733.46        16.32 o
   7  -2   6         74.61         67.78         7.24 o
   8  -2   6        337.71        361.19        14.97 o
   9  -2   6         17.35         14.46         6.66 o
 -10  -1   6          0.70          7.47        10.31 o
  -9  -1   6         33.26         35.63         5.05 o
  -8  -1   6        398.85        382.21        11.92 o
  -7  -1   6         12.44          5.47         4.41 o
  -6  -1   6       1504.71       1465.48        30.50 o
  -5  -1   6         14.24         15.36         3.30 o
  -4  -1   6         43.07         53.57         3.75 o
  -3  -1   6       1255.87       1201.34        21.78 o
  -2  -1   6        198.81        200.92         4.06 o
  -1  -1   6        360.88        330.37         6.15 o
   0  -1   6        232.91        311.17         5.89 o
   1  -1   6         10.40          4.76         1.33 o
   2  -1   6       1265.44       1280.95        19.50 o
   3  -1   6       1107.88       1110.76        19.15 o
   4  -1   6       2285.93       2276.41        44.58 o
   5  -1   6        212.86        209.75         8.38 o
   6  -1   6          1.90          5.13         3.08 o
   7  -1   6        502.69        501.36        11.93 o
   8  -1   6         97.33        102.21         6.14 o
   9  -1   6         97.64        116.54        19.33 o
 -10   0   6          6.79          4.33         8.55 o
  -9   0   6        136.76        139.20         8.01 o
  -8   0   6         35.84         58.90         7.33 o
  -7   0   6         15.77          8.86         3.45 o
  -6   0   6          8.49         10.58         3.28 o
  -5   0   6       1008.28        989.05        21.33 o
  -4   0   6        933.53        897.07        29.34 o
  -3   0   6        865.28        863.98        14.69 o
  -2   0   6        987.19       1011.00        14.53 o
  -1   0   6       2032.82       2271.32        32.62 o
   0   0   6       3575.70       3941.12        55.48 o
   1   0   6       2838.33       3065.29        43.57 o
   2   0   6       1472.90       1543.08        23.10 o
   3   0   6        152.17        136.12         4.85 o
   4   0   6        802.05        834.87        16.89 o
   5   0   6       1951.40       1805.06        33.32 o
   6   0   6         35.10         40.19         4.05 o
   7   0   6        462.91        433.34        10.74 o
   8   0   6          1.22          2.02         3.10 o
   9   0   6         14.71         14.96         4.42 o
 -10   1   6         65.06         58.12        10.57 o
  -9   1   6        101.75        110.68         9.49 o
  -8   1   6          0.33          3.28         3.85 o
  -7   1   6          2.83          3.30         3.41 o
  -6   1   6       1342.95       1318.28        27.94 o
  -5   1   6       1930.86       1945.94        44.50 o
  -4   1   6         17.73         19.05         2.38 o
  -3   1   6        122.22        115.55         3.37 o
  -2   1   6         48.15         42.47         1.84 o
  -1   1   6       3558.53       3664.42        51.61 o
   0   1   6        242.72        249.18         6.73 o
   1   1   6         68.88        131.05         3.53 o
   2   1   6         51.86         48.65         2.74 o
   3   1   6        139.85        145.21         5.00 o
   4   1   6       2181.02       2172.41        38.77 o
   5   1   6        212.80        175.22         6.23 o
   6   1   6        221.57        199.69         7.15 o
   7   1   6         63.95         54.32         4.82 o
   8   1   6        197.32        187.41         7.31 o
   9   1   6        179.59        188.81         7.69 o
 -10   2   6         16.28         19.89         6.48 o
  -9   2   6          1.73          6.10         5.07 o
  -8   2   6          7.31          8.91         4.97 o
  -7   2   6        366.81        381.35        13.78 o
  -6   2   6        106.12         86.72         5.58 o
  -5   2   6          6.81          6.95         2.63 o
  -4   2   6        162.31        164.63         5.74 o
  -3   2   6        205.13        227.99         4.98 o
  -2   2   6       2933.32       2904.76        36.81 o
  -1   2   6        173.51        174.55         4.49 o
   0   2   6       1960.55       2334.42        33.56 o
   1   2   6        431.05        433.10         9.28 o
   2   2   6          8.30          9.28         1.97 o
   3   2   6       3269.59       3121.69        53.96 o
   4   2   6         13.95         14.75         2.57 o
   5   2   6        387.59        371.72         9.65 o
   6   2   6        810.53        740.74        16.25 o
   7   2   6        339.83        342.30        11.33 o
   8   2   6        162.40        183.88         7.08 o
   9   2   6        122.33        107.07         6.75 o
 -10   3   6         79.68         80.58        11.31 o
  -9   3   6         10.61          4.42         6.37 o
  -8   3   6         66.02         64.22         8.85 o
  -7   3   6        182.88        194.78        15.82 o
  -6   3   6          8.85          5.12         3.74 o
  -5   3   6        685.51        694.13        16.55 o
  -4   3   6        193.72        175.43         5.71 o
  -3   3   6       2028.09       2087.52        30.53 o
  -2   3   6        203.74        198.95         4.44 o
  -1   3   6          4.79          9.78         1.36 o
   0   3   6       1094.15       1149.09        17.87 o
   1   3   6        269.98        299.53         8.54 o
   2   3   6       1878.37       1679.92        30.04 o
   3   3   6          8.78          7.25         2.13 o
   4   3   6         60.36         66.79         4.38 o
   5   3   6        721.32        707.89        15.18 o
   6   3   6        429.29        419.09        10.68 o
   7   3   6         47.65         59.05         5.98 o
   8   3   6          5.26          4.29         4.23 o
   9   3   6         77.68         75.50        12.71 o
 -10   4   6        162.43        173.26        14.63 o
  -9   4   6        312.95        280.21        16.38 o
  -8   4   6         44.38         43.87        13.08 o
  -7   4   6         36.72         47.12         7.68 o
  -6   4   6        490.10        511.05        16.27 o
  -5   4   6        214.14        217.58        12.16 o
  -4   4   6        794.91        756.91        15.44 o
  -3   4   6         28.93         39.94         3.08 o
  -2   4   6         13.49         19.74         2.61 o
  -1   4   6        980.56        988.99        18.92 o
   0   4   6       2191.60       2171.26        38.33 o
   1   4   6        168.58        191.41         6.74 o
   2   4   6         38.69         45.20         3.47 o
   3   4   6        511.19        478.81        11.83 o
   4   4   6        145.48        143.29         5.12 o
   5   4   6       1590.16       1522.46        28.35 o
   6   4   6        684.09        677.54        17.85 o
   7   4   6         99.62         96.18         7.51 o
   8   4   6        120.44        125.59         9.32 o
  -9   5   6         89.41         86.99        14.37 o
  -8   5   6        122.34        148.11        12.49 o
  -7   5   6         42.41         29.10        10.31 o
  -6   5   6        394.26        375.87        16.62 o
  -5   5   6         53.46         56.74         5.52 o
  -4   5   6         52.02         53.31         4.19 o
  -3   5   6        838.41        781.30        17.49 o
  -2   5   6        101.47        102.99         4.74 o
  -1   5   6       1702.48       1726.27        34.33 o
   0   5   6          5.90          6.71         2.02 o
   1   5   6         41.76         39.33         3.07 o
   2   5   6       1184.49       1095.30        23.00 o
   3   5   6       2109.57       1927.82        33.63 o
   4   5   6        396.89        350.54        12.61 o
   5   5   6          3.44          6.01         4.89 o
   6   5   6         44.59         49.42         8.52 o
   7   5   6        163.61        158.00        10.05 o
   8   5   6         45.45         32.28         6.01 o
  -9   6   6          1.39         13.26        12.16 o
  -8   6   6         21.00         11.05         9.95 o
  -7   6   6         63.33         62.23         8.55 o
  -6   6   6         69.52         56.88         7.86 o
  -5   6   6         17.95         25.17         4.60 o
  -4   6   6       1158.44       1185.27        25.51 o
  -3   6   6         21.36         25.08         3.34 o
  -2   6   6        720.95        708.38        16.18 o
  -1   6   6         60.43         62.11         5.21 o
   0   6   6        115.97        120.20         4.78 o
   1   6   6       2628.15       2500.09        44.19 o
   2   6   6         37.12         32.81         3.95 o
   3   6   6         10.74         11.56         3.73 o
   4   6   6        162.27        146.58         8.31 o
   5   6   6         86.16         95.30        12.96 o
   6   6   6        604.76        624.82        34.00 o
   7   6   6         56.82         55.89         7.38 o
  -8   7   6        210.03        191.14        19.15 o
  -7   7   6        175.81        197.88        13.25 o
  -6   7   6         55.40         54.03         7.39 o
  -5   7   6        873.72        833.23        19.65 o
  -4   7   6         30.43         28.07         3.82 o
  -3   7   6        387.88        340.70        11.32 o
  -2   7   6        328.13        322.63         9.25 o
  -1   7   6          6.49          5.37         2.37 o
   0   7   6        249.81        244.04         6.88 o
   1   7   6       1712.81       1647.30        42.23 o
   2   7   6        159.34        171.90         7.42 o
   3   7   6         20.20         25.44         4.67 o
   4   7   6         80.13         85.22         7.08 o
   5   7   6        711.86        715.57        38.31 o
   6   7   6         83.46         90.36         8.13 o
   7   7   6         18.43         22.56         6.53 o
  -8   8   6         14.64          0.00         8.84 o
  -7   8   6         28.30         38.31        10.31 o
  -6   8   6        103.39        128.07        10.59 o
  -5   8   6          9.65         15.69         3.90 o
  -4   8   6          7.48          8.20         3.33 o
  -3   8   6         13.39         19.17         3.41 o
  -2   8   6        931.42        837.51        21.25 o
  -1   8   6        433.01        423.15        10.99 o
   0   8   6         14.05         14.18         3.55 o
   1   8   6         27.95         28.25         5.71 o
   2   8   6        237.04        227.79         8.85 o
   3   8   6        122.26        138.35         8.33 o
   4   8   6        292.24        303.31        12.55 o
   5   8   6         21.52         22.06         5.21 o
   6   8   6          1.15          0.34         4.76 o
  -8   9   6        495.59        528.19        31.68 o
  -7   9   6        268.82        317.12        22.10 o
  -6   9   6         44.79         56.09        11.05 o
  -5   9   6          9.60         16.96         3.95 o
  -4   9   6        116.11        117.35        10.74 o
  -3   9   6        695.08        616.83        15.34 o
  -2   9   6        463.91        407.54        11.23 o
  -1   9   6        208.61        200.94        13.05 o
   0   9   6          2.93          5.02         3.49 o
   1   9   6         52.79         54.79         5.29 o
   2   9   6       1810.03       1761.20        38.02 o
   3   9   6          5.75          7.69         4.18 o
   4   9   6         96.14         99.65         8.22 o
   5   9   6        120.60        133.59         9.21 o
   6   9   6          1.74          0.00         9.58 o
  -7  10   6          2.11          0.00         8.47 o
  -6  10   6         42.94         57.43        11.42 o
  -5  10   6          1.57          2.24         3.89 o
  -4  10   6        300.34        304.27        11.68 o
  -3  10   6         32.15         31.72         3.95 o
  -2  10   6          7.67         13.06         2.66 o
  -1  10   6        285.89        274.47        11.35 o
   0  10   6        121.64        112.09         7.12 o
   1  10   6        465.86        465.77        13.95 o
   2  10   6         26.09         30.77         5.95 o
   3  10   6         12.48          7.91         5.78 o
   4  10   6         22.56         17.22         5.49 o
   5  10   6         51.79         59.37        11.06 o
  -6  11   6         12.55         11.89        11.42 o
  -5  11   6        173.02        174.18         9.44 o
  -4  11   6          4.57          6.21         4.10 o
  -3  11   6         20.69         10.64         3.37 o
  -2  11   6        212.12        214.30        18.60 o
  -1  11   6        101.11        106.12         8.07 o
   0  11   6        562.72        531.68        15.63 o
   1  11   6         25.63         19.34         4.64 o
   2  11   6          0.66          0.00         3.61 o
   3  11   6        359.70        392.30        18.15 o
   4  11   6        183.20        209.66        23.58 o
  -5  12   6          2.07          2.15         4.14 o
  -4  12   6         41.48         35.22         4.62 o
  -3  12   6        160.01        179.25        19.32 o
  -2  12   6         92.83         73.59         8.92 o
  -1  12   6         55.90         71.64        11.79 o
   0  12   6          2.97          4.34         4.95 o
   1  12   6         46.43         34.00         5.42 o
   2  12   6          9.28         11.93         4.80 o
   3  12   6        284.47        313.81        25.79 o
  -3  13   6        101.30         86.20        12.52 o
  -2  13   6          8.92         15.90         6.53 o
  -1  13   6          6.23          0.00         5.49 o
  -1 -14   7         18.71         32.78        14.73 o
   0 -14   7         57.89         79.57        16.94 o
   1 -14   7         47.57         21.36        13.63 o
   2 -14   7         65.61         81.78        17.31 o
   3 -14   7        108.91        100.04        18.05 o
  -3 -13   7        152.66        179.43        31.48 o
  -2 -13   7          6.02          8.60         6.08 o
  -1 -13   7          1.20          2.36         5.38 o
   0 -13   7         19.43         22.60         6.58 o
   1 -13   7        294.56        318.67        17.31 o
   2 -13   7        205.86        205.86        17.61 o
   3 -13   7        295.32        284.72        14.85 o
   4 -13   7         73.17         95.17         9.24 o
   5 -13   7         61.99         75.29        11.18 o
  -4 -12   7         68.87         84.88         9.04 o
  -3 -12   7        121.46        142.87        10.32 o
  -2 -12   7         11.62         12.28         5.27 o
  -1 -12   7         35.15         45.22         6.97 o
   0 -12   7        520.28        529.57        55.60 o
   1 -12   7         35.34         40.30         7.08 o
   2 -12   7        193.66        184.56        10.00 o
   3 -12   7        165.83        172.82        10.34 o
   4 -12   7         15.14         10.27         4.11 o
   5 -12   7        392.03        391.37        16.42 o
   6 -12   7         30.51         55.99        18.42 o
  -5 -11   7          3.30          9.82         5.33 o
  -4 -11   7          1.74          3.36         4.87 o
  -3 -11   7        173.67        194.85        11.23 o
  -2 -11   7         13.13          6.22         4.97 o
  -1 -11   7        856.94        841.15        27.88 o
   0 -11   7         20.01         20.97         8.29 o
   1 -11   7          3.78          3.88         4.01 o
   2 -11   7        595.38        583.16        14.56 o
   3 -11   7         19.81         13.93         3.59 o
   4 -11   7        456.27        473.28        13.84 o
   5 -11   7         29.49         33.46         5.26 o
   6 -11   7         12.14         13.71         6.06 o
  -6 -10   7          3.41          9.33         5.07 o
  -5 -10   7         18.98         10.31         4.69 o
  -4 -10   7         78.26         98.66         7.89 o
  -3 -10   7        175.78        205.06        22.47 o
  -2 -10   7        705.14        716.64        24.16 o
  -1 -10   7         81.94         87.78        13.81 o
   0 -10   7         64.39         61.25        16.94 o
   1 -10   7          9.95         13.53         4.23 o
   2 -10   7        445.05        407.59        11.26 o
   3 -10   7        959.77        869.93        20.39 o
   4 -10   7         47.04         40.92         4.85 o
   5 -10   7         72.10         65.43         9.58 o
   6 -10   7        362.97        421.33        17.02 o
   7 -10   7        342.80        356.85        17.09 o
  -6  -9   7          9.94         15.65         5.45 o
  -5  -9   7         10.89         14.72         4.76 o
  -4  -9   7        206.31        229.75        10.27 o
  -3  -9   7        561.49        570.11        17.31 o
  -2  -9   7          6.50          2.39         4.21 o
  -1  -9   7        320.22        301.42        23.76 o
   0  -9   7        485.52        461.25        33.52 o
   1  -9   7       1011.00        923.48        20.19 o
   2  -9   7          6.07          6.77         2.91 o
   3  -9   7        387.51        395.30        11.61 o
   4  -9   7        370.32        372.13        17.88 o
   5  -9   7        298.45        303.47        13.46 o
   6  -9   7        624.05        678.39        22.23 o
   7  -9   7          5.69          7.50         5.98 o
   8  -9   7          4.72          3.32         9.95 o
  -8  -8   7          4.15          3.32        12.89 o
  -7  -8   7        148.73        197.88         9.77 o
  -6  -8   7        133.60        140.45         8.03 o
  -5  -8   7        219.82        234.57        10.36 o
  -4  -8   7         41.87         41.78         5.25 o
  -3  -8   7          5.89          6.62         3.67 o
  -2  -8   7       1898.79       1853.13        72.75 o
  -1  -8   7        239.54        217.26        10.61 o
   0  -8   7        997.58        962.13        20.43 o
   1  -8   7          7.11          3.64         2.41 o
   2  -8   7         36.27         45.61         4.01 o
   3  -8   7        520.20        518.37        13.65 o
   4  -8   7        108.97         99.03         9.94 o
   5  -8   7        999.13        922.17        39.90 o
   6  -8   7          5.58          9.31         5.29 o
   7  -8   7          2.40          4.19         5.40 o
   8  -8   7        367.01        367.48        29.84 o
  -8  -7   7        140.40        137.84         9.85 o
  -7  -7   7          0.04          3.23         4.79 o
  -6  -7   7        180.44        193.49         8.78 o
  -5  -7   7         17.67         21.03         4.12 o
  -4  -7   7        106.40        114.04         6.12 o
  -3  -7   7        439.37        438.35        13.81 o
  -2  -7   7        134.69        136.53         8.18 o
  -1  -7   7        731.12        711.08        21.58 o
   0  -7   7        245.42        228.48         6.99 o
   1  -7   7         88.64         83.83         4.63 o
   2  -7   7       1072.86       1020.00        22.22 o
   3  -7   7        185.07        148.02         6.53 o
   4  -7   7        502.54        486.82        13.47 o
   5  -7   7        222.48        216.91        10.93 o
   6  -7   7         31.57         43.37         6.60 o
   7  -7   7        515.53        578.38        26.18 o
   8  -7   7        241.68        263.36        18.85 o
  -8  -6   7          0.40          3.15         4.89 o
  -7  -6   7          5.78          5.76         4.43 o
  -6  -6   7         23.75         37.94        13.63 o
  -5  -6   7         71.12         74.96         5.66 o
  -4  -6   7        673.42        680.89        21.63 o
  -3  -6   7        139.80        122.10         5.76 o
  -2  -6   7        463.87        505.00        11.72 o
  -1  -6   7        535.62        513.15        13.64 o
   0  -6   7        445.67        440.62        12.49 o
   1  -6   7       2178.19       2157.86        42.30 o
   2  -6   7         71.50         58.82         4.48 o
   3  -6   7        533.12        502.02        13.06 o
   4  -6   7        229.72        253.79        10.79 o
   5  -6   7        417.60        450.97        15.96 o
   6  -6   7        927.25        935.65        28.96 o
   7  -6   7        348.42        324.23        18.85 o
   8  -6   7         21.59         17.53         9.07 o
  -8  -5   7          3.21          7.26         5.47 o
  -7  -5   7        115.63        126.89         8.60 o
  -6  -5   7        153.88        174.65         8.93 o
  -5  -5   7        848.00        802.59        21.79 o
  -4  -5   7        245.81        263.03         6.97 o
  -3  -5   7         25.87         17.62         2.34 o
  -2  -5   7         40.86         42.01         3.03 o
  -1  -5   7        868.84        845.58        16.12 o
   0  -5   7        769.43        754.35        14.73 o
   1  -5   7       2206.36       2167.72        52.32 o
   2  -5   7        730.83        619.01        16.54 o
   3  -5   7        206.71        188.36         7.09 o
   4  -5   7       3439.66       3349.95        77.68 o
   5  -5   7        568.32        540.97        17.77 o
   6  -5   7        269.51        233.04        20.42 o
   7  -5   7         78.51        104.27         9.21 o
   8  -5   7         15.50         11.08         6.11 o
   9  -5   7        394.59        435.36        29.47 o
  -9  -4   7          3.26         10.06         5.98 o
  -8  -4   7        134.48        125.75         9.37 o
  -7  -4   7        719.77        690.31        20.64 o
  -6  -4   7         33.18         27.84         3.49 o
  -5  -4   7         11.77          7.52         2.61 o
  -4  -4   7        387.54        345.21         8.59 o
  -3  -4   7         18.60         20.00         2.52 o
  -2  -4   7       1470.38       1427.56        25.95 o
  -1  -4   7        630.67        709.42        13.85 o
   0  -4   7        178.31        171.83         5.54 o
   1  -4   7        966.40        962.08        18.26 o
   2  -4   7        249.00        269.13         7.20 o
   3  -4   7        741.09        677.19        14.32 o
   4  -4   7       1316.17       1234.20        27.38 o
   5  -4   7        429.27        396.36        13.19 o
   6  -4   7        346.82        402.21        15.09 o
   7  -4   7          1.78          6.10         5.14 o
   8  -4   7        484.87        494.87        18.82 o
   9  -4   7          1.15          8.76         7.50 o
  -9  -3   7         19.70         12.22         6.25 o
  -8  -3   7         37.25         26.10         4.05 o
  -7  -3   7         10.19          6.40         3.30 o
  -6  -3   7         64.03         52.32         4.60 o
  -5  -3   7         68.65         74.65         4.74 o
  -4  -3   7         30.04         30.80         3.38 o
  -3  -3   7       1772.04       1745.19        51.06 o
  -2  -3   7         25.38         20.11         2.38 o
  -1  -3   7          4.45          5.51         1.58 o
   0  -3   7       2548.19       2628.93        50.24 o
   1  -3   7          4.19          7.80         1.71 o
   2  -3   7       3749.55       3802.34        54.27 o
   3  -3   7        972.46        916.14        17.09 o
   4  -3   7        284.81        270.52         9.09 o
   5  -3   7       1646.98       1680.95        42.02 o
   6  -3   7         78.75         85.49         7.92 o
   7  -3   7        539.22        552.33        22.60 o
   8  -3   7        151.78        162.25        12.98 o
   9  -3   7          0.59          8.29         6.30 o
  -9  -2   7         18.27         14.53         4.30 o
  -8  -2   7         44.72         60.67         5.67 o
  -7  -2   7         11.02          4.42         3.35 o
  -6  -2   7        847.67        785.62        18.50 o
  -5  -2   7        682.25        688.54        16.20 o
  -4  -2   7        523.46        505.95        19.85 o
  -3  -2   7        331.28        305.95         7.69 o
  -2  -2   7         27.56         13.72         2.12 o
  -1  -2   7       1713.25       1651.32        26.69 o
   0  -2   7         62.77         47.53         2.42 o
   1  -2   7       1095.53       1205.47        20.36 o
   2  -2   7        362.31        376.35         7.72 o
   3  -2   7        440.65        434.01         9.31 o
   4  -2   7         84.32         81.13         4.74 o
   5  -2   7         96.29         94.62         5.39 o
   6  -2   7        795.22        769.69        22.81 o
   7  -2   7        100.97         84.86        10.28 o
   8  -2   7        392.09        400.47        16.30 o
   9  -2   7         84.02         70.80         8.75 o
 -10  -1   7         65.67         22.47        10.31 o
  -9  -1   7         14.67         15.83         4.69 o
  -8  -1   7         47.21         65.67         7.15 o
  -7  -1   7         90.57         86.98         6.14 o
  -6  -1   7        155.35        143.09         7.66 o
  -5  -1   7        374.07        347.13        14.37 o
  -4  -1   7        140.57        115.04         7.12 o
  -3  -1   7        108.44         83.19         3.82 o
  -2  -1   7        212.78        216.81         6.54 o
  -1  -1   7       1269.86       1259.87        19.13 o
   0  -1   7          0.63          0.88         1.27 o
   1  -1   7        404.34        445.13         8.18 o
   2  -1   7       1009.57       1007.64        16.40 o
   3  -1   7        578.73        604.32        11.90 o
   4  -1   7       2547.08       2518.22        44.66 o
   5  -1   7        140.56        131.14         5.97 o
   6  -1   7        164.55        164.78         6.82 o
   7  -1   7        632.06        655.43        16.09 o
   8  -1   7        203.51        203.79        11.47 o
   9  -1   7        240.99        255.57        18.09 o
 -10   0   7         10.20         30.94        14.37 o
  -9   0   7         86.85        105.03         7.92 o
  -8   0   7         48.93         43.05         5.26 o
  -7   0   7         75.44         75.40         5.91 o
  -6   0   7         10.55          3.93         2.95 o
  -5   0   7          6.71          7.09         2.82 o
  -4   0   7       1238.31       1218.31        25.45 o
  -3   0   7        104.80        112.34         4.64 o
  -2   0   7        599.92        638.31         9.99 o
  -1   0   7        200.01        192.50         4.97 o
   0   0   7        441.62        443.22         8.09 o
   1   0   7       2716.20       2698.13        38.95 o
   2   0   7        785.16        897.43        15.99 o
   3   0   7        700.51        607.99        13.10 o
   4   0   7        554.89        563.13        12.63 o
   5   0   7         62.56         61.06         4.52 o
   6   0   7        575.65        554.30        13.59 o
   7   0   7         81.62         76.58         5.73 o
   8   0   7         96.55        108.26         9.88 o
   9   0   7         64.99         77.11        25.42 o
 -10   1   7          6.03         22.47        13.63 o
  -9   1   7         48.31         41.77         7.41 o
  -8   1   7        121.16        116.60         9.50 o
  -7   1   7          1.38          5.06         3.69 o
  -6   1   7         35.78         42.36         4.47 o
  -5   1   7       1971.02       1956.13        39.19 o
  -4   1   7        209.81        201.44         6.12 o
  -3   1   7        673.29        669.73        13.24 o
  -2   1   7        751.11        714.93        11.77 o
  -1   1   7         42.18         51.77         2.76 o
   0   1   7       1367.92       1293.37        19.71 o
   1   1   7        259.59        232.11         6.49 o
   2   1   7        774.07        806.72        16.20 o
   3   1   7        274.55        274.27        12.84 o
   4   1   7        107.88        106.06         4.97 o
   5   1   7       1098.57       1063.04        21.39 o
   6   1   7         10.11          4.05         2.89 o
   7   1   7        101.10        111.86         7.66 o
   8   1   7        287.17        309.56         9.46 o
   9   1   7         64.50         58.00         7.44 o
  -9   2   7          0.46          0.00         5.71 o
  -8   2   7        430.07        476.83        22.29 o
  -7   2   7          6.00          6.13         4.78 o
  -6   2   7         15.22         12.18         4.22 o
  -5   2   7        559.66        591.81        16.11 o
  -4   2   7         39.30         37.80         3.23 o
  -3   2   7        252.66        225.50         4.54 o
  -2   2   7        545.08        510.20         8.47 o
  -1   2   7        876.34        839.32        14.72 o
   0   2   7       1312.05       1306.26        21.80 o
   1   2   7         81.08         90.91         3.82 o
   2   2   7        617.31        628.67        14.41 o
   3   2   7        521.29        500.51        11.35 o
   4   2   7        710.60        671.16        14.56 o
   5   2   7        441.08        424.48        10.81 o
   6   2   7        291.01        291.44         9.02 o
   7   2   7        399.06        393.49        11.94 o
   8   2   7         37.65         34.91         4.15 o
  -9   3   7          1.13         11.89         7.07 o
  -8   3   7         67.08         93.37        15.29 o
  -7   3   7        270.06        239.95        30.21 o
  -6   3   7         27.85         44.57         9.58 o
  -5   3   7          7.64         10.62         4.67 o
  -4   3   7        355.55        353.52        11.88 o
  -3   3   7        292.24        282.01         7.54 o
  -2   3   7       1474.44       1462.71        24.47 o
  -1   3   7         73.57         57.15         3.31 o
   0   3   7         12.83          5.63         2.09 o
   1   3   7         35.25         37.96         5.10 o
   2   3   7        857.18        826.01        18.87 o
   3   3   7        469.04        447.62        10.46 o
   4   3   7        501.42        484.92        11.45 o
   5   3   7         47.05         50.64         4.29 o
   6   3   7         16.02         12.35         3.13 o
   7   3   7        255.95        265.23         9.28 o
   8   3   7        276.51        282.08        11.05 o
  -9   4   7         61.66         77.38        10.69 o
  -8   4   7        274.27        261.55        17.13 o
  -7   4   7         85.19         85.56        10.01 o
  -6   4   7        228.45        216.28        12.76 o
  -5   4   7         12.05         11.69         3.94 o
  -4   4   7        850.45        881.72        19.71 o
  -3   4   7         34.67         28.12         3.31 o
  -2   4   7        332.98        315.89         8.26 o
  -1   4   7       1980.59       1856.65        41.84 o
   0   4   7          8.22          9.10         2.30 o
   1   4   7       3561.39       3334.87        64.02 o
   2   4   7         80.51         76.59         4.68 o
   3   4   7        422.93        440.12        11.55 o
   4   4   7        404.86        383.65        10.71 o
   5   4   7          7.84          9.51         4.31 o
   6   4   7        583.33        588.27        27.02 o
   7   4   7         38.23         42.35         8.85 o
   8   4   7          2.04          3.27         5.04 o
  -9   5   7         23.92         25.35         8.49 o
  -8   5   7         26.52         17.68        10.31 o
  -7   5   7        256.33        274.76        22.10 o
  -6   5   7          0.37          7.58         8.84 o
  -5   5   7        276.02        277.62        32.97 o
  -4   5   7          2.08          5.12         2.77 o
  -3   5   7        123.30        110.40         5.64 o
  -2   5   7        937.98        899.75        19.94 o
  -1   5   7         33.36         33.12         3.23 o
   0   5   7        348.68        334.19         8.65 o
   1   5   7        147.94        145.27         6.51 o
   2   5   7        293.72        277.59         8.40 o
   3   5   7        759.68        698.84        16.33 o
   4   5   7        130.33        133.65         8.17 o
   5   5   7         96.69         88.68         7.89 o
   6   5   7        206.75        223.16        20.92 o
   7   5   7          3.74          3.95         5.26 o
  -9   6   7         71.52         70.36        16.94 o
  -8   6   7          7.13          9.95         9.95 o
  -7   6   7         15.16          8.89         6.24 o
  -6   6   7        165.08        162.84        11.64 o
  -5   6   7        167.97        156.59        10.59 o
  -4   6   7        242.72        258.49         8.86 o
  -3   6   7       1120.98       1063.72        23.32 o
  -2   6   7          7.91          4.09         2.71 o
  -1   6   7        845.19        839.87        20.77 o
   0   6   7       1477.26       1470.80        32.01 o
   1   6   7         30.07         30.40         2.98 o
   2   6   7        492.06        455.76        11.48 o
   3   6   7       1139.44       1088.88        28.70 o
   4   6   7        467.01        470.79        15.96 o
   5   6   7         22.35         17.86         5.34 o
   6   6   7        204.52        206.86        24.59 o
   7   6   7        113.12        125.30        18.59 o
  -8   7   7          6.63          9.21        11.42 o
  -7   7   7         17.25         15.89         6.81 o
  -6   7   7        503.39        491.94        20.30 o
  -5   7   7         96.43         96.68         7.57 o
  -4   7   7        148.46        152.96         7.15 o
  -3   7   7         18.72         30.04         3.94 o
  -2   7   7          2.99          3.28         2.80 o
  -1   7   7         80.37         73.35         4.44 o
   0   7   7        445.10        418.17        10.28 o
   1   7   7          5.48          5.86         1.88 o
   2   7   7        133.90        138.09         8.09 o
   3   7   7          0.64          7.05         4.02 o
   4   7   7         31.08         38.53        11.77 o
   5   7   7        323.50        323.50        21.65 o
   6   7   7        115.95        128.50        10.02 o
  -8   8   7          0.13          8.10         9.58 o
  -7   8   7          1.50          5.97         6.50 o
  -6   8   7        137.40        152.77        11.45 o
  -5   8   7        142.37        131.61         8.51 o
  -4   8   7         51.30         53.35         5.11 o
  -3   8   7        316.39        289.31         9.53 o
  -2   8   7         12.39         11.23         3.14 o
  -1   8   7        929.04        840.81        17.59 o
   0   8   7        504.50        469.78        11.00 o
   1   8   7        615.92        601.68        16.29 o
   2   8   7        188.40        183.39         8.44 o
   3   8   7          2.31          4.32         4.29 o
   4   8   7        552.10        575.90        19.18 o
   5   8   7         73.30         68.88        11.46 o
   6   8   7         40.29         47.52        16.58 o
  -7   9   7        101.57        145.87        16.94 o
  -6   9   7          0.29          3.68         7.37 o
  -5   9   7         22.49         13.08         4.30 o
  -4   9   7        389.38        379.73        11.68 o
  -3   9   7          0.36          0.87         2.94 o
  -2   9   7        166.94        182.46         7.41 o
  -1   9   7         28.77         23.45         2.88 o
   0   9   7         35.85         32.69         4.94 o
   1   9   7        363.70        360.22        12.02 o
   2   9   7        106.16         97.04         9.63 o
   3   9   7        166.84        197.66        13.04 o
   4   9   7          9.83          1.26         4.60 o
   5   9   7          0.86          2.85         4.81 o
  -6  10   7         74.55        103.88        14.00 o
  -5  10   7        209.66        226.54        11.03 o
  -4  10   7          1.11          3.47         3.46 o
  -3  10   7        105.68        100.20         6.27 o
  -2  10   7         64.48         62.70         4.64 o
  -1  10   7          4.71          2.81         3.83 o
   0  10   7        318.55        320.20        11.53 o
   1  10   7         27.84         27.23         4.90 o
   2  10   7        311.08        303.02        11.49 o
   3  10   7          8.74          9.75         5.15 o
   4  10   7        146.86        181.76        13.75 o
  -5  11   7        128.66        132.54        10.87 o
  -4  11   7          0.94          1.69         3.65 o
  -3  11   7        130.48        132.32         8.14 o
  -2  11   7         54.14         50.32         6.74 o
  -1  11   7         99.23        120.43         7.93 o
   0  11   7         42.33         45.98         9.92 o
   1  11   7          1.86          0.79         3.90 o
   2  11   7        203.44        217.88        10.26 o
   3  11   7        123.48        148.08        19.15 o
  -5  12   7        178.97        200.82        14.58 o
  -4  12   7          3.21          1.45         3.40 o
  -3  12   7        201.07        209.27        13.98 o
  -2  12   7          5.78          4.34         6.30 o
  -1  12   7          9.14          9.89         5.69 o
   0  12   7          6.90         11.55         4.82 o
   1  12   7         29.16         30.47         5.82 o
   2  12   7        124.62        129.66        19.15 o
   0 -14   8         18.71         36.47        16.21 o
   1 -14   8          0.54          0.00        12.52 o
  -2 -13   8         13.41         17.55         6.85 o
  -1 -13   8        132.53        144.32        15.66 o
   0 -13   8          8.90          5.80         5.99 o
   1 -13   8         36.20         30.55         7.81 o
   2 -13   8        621.59        656.82        25.58 o
   3 -13   8          3.33          9.05         5.70 o
   4 -13   8        193.39        180.98         8.48 o
  -4 -12   8         58.30         68.15        18.42 o
  -3 -12   8          2.73          3.57         5.39 o
  -2 -12   8         19.98         26.97         8.66 o
  -1 -12   8        345.51        334.92        15.94 o
   0 -12   8         19.70         27.84         7.20 o
   1 -12   8        438.30        427.30        18.85 o
   2 -12   8         13.38         17.25         5.55 o
   3 -12   8         27.17         24.18         5.37 o
   4 -12   8        579.09        576.96        19.03 o
   5 -12   8         50.91         69.41        15.84 o
  -5 -11   8        330.76        310.22        14.31 o
  -4 -11   8         76.60         81.30         9.31 o
  -3 -11   8          5.76         11.42         5.27 o
  -2 -11   8        140.21        148.28        10.70 o
  -1 -11   8          5.94          9.04         5.12 o
   0 -11   8        275.65        284.53        37.76 o
   1 -11   8         33.27         34.06        11.42 o
   2 -11   8          0.90          4.07         2.69 o
   3 -11   8        393.89        385.37        11.90 o
   4 -11   8        562.94        532.33        15.47 o
   5 -11   8        338.41        362.02        15.28 o
   6 -11   8         48.53         43.47        16.94 o
  -5 -10   8         20.28         27.04         5.70 o
  -4 -10   8         23.93         28.36         9.58 o
  -3 -10   8         27.20         23.42         5.73 o
  -2 -10   8        490.78        539.89        20.41 o
  -1 -10   8          9.20         12.43         5.18 o
   0 -10   8        334.48        337.13        15.13 o
   1 -10   8        420.63        371.22        11.49 o
   2 -10   8        208.90        202.42         8.72 o
   3 -10   8        579.66        525.41        20.30 o
   4 -10   8          3.12          5.82         4.13 o
   5 -10   8         45.98         45.10         6.99 o
   6 -10   8        204.17        244.81        23.59 o
  -6  -9   8          2.77          0.49         4.69 o
  -5  -9   8        189.04        220.28        10.79 o
  -4  -9   8        238.79        237.72        17.66 o
  -3  -9   8        124.43        121.72         9.26 o
  -2  -9   8         16.09         19.13         5.07 o
  -1  -9   8          3.55         12.06         4.74 o
   0  -9   8        514.99        470.00        13.02 o
   1  -9   8        335.59        317.32         9.42 o
   2  -9   8        175.79        187.69         8.60 o
   3  -9   8         67.18         71.58         5.69 o
   4  -9   8         91.14         94.05         7.18 o
   5  -9   8        841.06        881.86        30.40 o
   6  -9   8          9.25         16.10         6.13 o
   7  -9   8        457.07        485.84        27.52 o
  -7  -8   8         16.74         14.34         5.25 o
  -6  -8   8        211.92        243.16        11.60 o
  -5  -8   8         78.55         67.37         6.85 o
  -4  -8   8         55.79         59.11         6.33 o
  -3  -8   8        250.23        254.92        25.05 o
  -2  -8   8          3.01          4.40         4.12 o
  -1  -8   8       1685.12       1592.88        36.29 o
   0  -8   8         61.10         58.26         4.63 o
   1  -8   8        255.35        245.62         8.09 o
   2  -8   8        739.92        667.66        16.27 o
   3  -8   8         26.71         20.21         3.86 o
   4  -8   8        887.73        853.32        20.79 o
   5  -8   8        111.98        121.87         9.26 o
   6  -8   8         40.82         41.71        10.79 o
   7  -8   8         58.79         62.53         8.65 o
  -8  -7   8         24.30         37.57        15.84 o
  -7  -7   8         48.55         55.38         6.38 o
  -6  -7   8        116.76        131.98         7.84 o
  -5  -7   8         35.68         37.53         5.01 o
  -4  -7   8        400.86        388.28        13.59 o
  -3  -7   8         49.75         46.12         5.40 o
  -2  -7   8        345.72        321.14         9.53 o
  -1  -7   8         71.86         63.38         4.48 o
   0  -7   8         55.48         60.72         4.72 o
   1  -7   8        493.27        453.79        14.25 o
   2  -7   8        116.57        112.06         5.79 o
   3  -7   8        555.55        568.57        16.13 o
   4  -7   8        187.90        182.25        12.47 o
   5  -7   8         96.76        102.89         8.85 o
   6  -7   8        521.63        508.68        18.55 o
   7  -7   8        127.72        152.24        20.44 o
  -8  -6   8         84.72         70.37         8.16 o
  -7  -6   8          1.28          5.67         4.80 o
  -6  -6   8          1.59          2.86         3.72 o
  -5  -6   8        511.69        473.33        17.86 o
  -4  -6   8          4.83          3.14         3.27 o
  -3  -6   8        255.65        236.49         6.63 o
  -2  -6   8        375.62        366.19        15.30 o
  -1  -6   8          1.25          1.67         2.50 o
   0  -6   8        348.64        348.19         9.56 o
   1  -6   8        886.62        788.68        24.19 o
   2  -6   8          7.49          7.43         2.96 o
   3  -6   8        529.75        494.11        13.31 o
   4  -6   8         37.56         37.36         5.51 o
   5  -6   8        262.75        259.56        12.16 o
   6  -6   8        947.81        932.54        27.86 o
   7  -6   8         86.46         84.55        12.06 o
   8  -6   8         71.05         88.24        12.61 o
  -8  -5   8         16.36         15.03         7.36 o
  -7  -5   8          7.80         14.19         4.98 o
  -6  -5   8         13.87         12.32         4.78 o
  -5  -5   8        611.47        594.31        13.17 o
  -4  -5   8          0.02          1.62         2.17 o
  -3  -5   8          9.12         13.96         2.53 o
  -2  -5   8        733.40        651.51        15.04 o
  -1  -5   8         37.94         33.64         3.34 o
   0  -5   8       1860.69       1771.80        35.33 o
   1  -5   8         17.65         15.00         2.84 o
   2  -5   8        820.12        824.30        18.84 o
   3  -5   8       1064.36       1050.14        23.33 o
   4  -5   8        246.92        267.98        11.60 o
   5  -5   8        819.38        818.66        24.32 o
   6  -5   8          4.91          8.42         7.02 o
   7  -5   8         32.24         23.95         6.73 o
   8  -5   8        107.34        130.13        10.72 o
  -9  -4   8          3.13          2.21         7.74 o
  -8  -4   8        129.64        159.77        10.52 o
  -7  -4   8         92.97         72.34         6.43 o
  -6  -4   8        234.36        216.50         7.93 o
  -5  -4   8         18.14         21.96         3.20 o
  -4  -4   8         15.49          8.37         2.61 o
  -3  -4   8        618.74        596.43        12.87 o
  -2  -4   8         12.79         11.05         2.59 o
  -1  -4   8       1827.80       1880.43        37.12 o
   0  -4   8          8.28         11.61         2.16 o
   1  -4   8         53.78         59.95         3.61 o
   2  -4   8       1315.17       1329.60        27.91 o
   3  -4   8          2.23          6.20         2.96 o
   4  -4   8         89.76         96.16         7.18 o
   5  -4   8        273.06        287.48        16.11 o
   6  -4   8         18.55         15.31         5.23 o
   7  -4   8        908.06        935.65        28.02 o
   8  -4   8        124.13        130.12        10.72 o
  -9  -3   8        150.52        154.16         8.71 o
  -8  -3   8         36.53         42.29         4.76 o
  -7  -3   8         46.66         43.74         4.68 o
  -6  -3   8         79.91         94.80         9.77 o
  -5  -3   8         11.51         20.94         3.55 o
  -4  -3   8       1405.56       1390.64        26.20 o
  -3  -3   8        205.72        236.31         6.91 o
  -2  -3   8        304.42        289.24         8.35 o
  -1  -3   8         93.52         84.13         6.05 o
   0  -3   8        363.07        351.51         8.42 o
   1  -3   8       1867.02       1872.08        33.47 o
   2  -3   8        957.21        911.38        16.43 o
   3  -3   8          4.83          9.45         2.59 o
   4  -3   8        908.52        902.12        21.49 o
   5  -3   8         91.48         86.39         7.78 o
   6  -3   8        636.30        605.12        19.71 o
   7  -3   8         64.89         95.13         8.83 o
   8  -3   8         34.86         35.17         8.38 o
  -9  -2   8          0.43          3.24         4.17 o
  -8  -2   8        180.41        132.05         7.47 o
  -7  -2   8          1.82          0.56         3.10 o
  -6  -2   8          1.70          6.71         3.33 o
  -5  -2   8        619.00        605.79        21.69 o
  -4  -2   8         94.58        105.56         5.02 o
  -3  -2   8         14.83         15.42         2.64 o
  -2  -2   8         10.96          5.31         2.34 o
  -1  -2   8        411.14        360.58         8.26 o
   0  -2   8        889.45        970.04        17.13 o
   1  -2   8        956.51        922.28        16.37 o
   2  -2   8        123.16        120.83         4.53 o
   3  -2   8        859.12        848.07        15.82 o
   4  -2   8         17.97         15.16         3.53 o
   5  -2   8         97.20         99.88        11.47 o
   6  -2   8        994.20        935.70        26.86 o
   7  -2   8          1.57          5.63         5.14 o
   8  -2   8         66.89         82.66         8.72 o
  -9  -1   8         49.35         56.37         8.72 o
  -8  -1   8          0.88          2.29         3.75 o
  -7  -1   8        525.35        525.19        14.57 o
  -6  -1   8        177.39        153.53         7.19 o
  -5  -1   8        172.18        173.17         7.49 o
  -4  -1   8        393.15        407.16        13.66 o
  -3  -1   8        799.84        786.33        17.72 o
  -2  -1   8       2030.78       2071.39        36.36 o
  -1  -1   8        199.34        217.39         7.01 o
   0  -1   8        887.15        905.74        22.47 o
   1  -1   8        271.61        263.78         5.97 o
   2  -1   8         59.25         64.71         3.62 o
   3  -1   8       3483.93       3352.54        58.38 o
   4  -1   8        321.91        281.65         8.45 o
   5  -1   8        144.16        134.61         6.28 o
   6  -1   8        311.34        315.02         9.74 o
   7  -1   8         10.69          4.26         4.60 o
   8  -1   8        292.99        309.50        14.60 o
  -9   0   8          0.98          2.80         5.14 o
  -8   0   8        270.61        292.42        10.99 o
  -7   0   8         93.18         83.77         8.08 o
  -6   0   8          5.81          3.53         3.34 o
  -5   0   8          7.55          4.09         3.11 o
  -4   0   8        225.54        227.91         6.95 o
  -3   0   8       2122.88       2053.42        36.49 o
  -2   0   8        185.82        176.91         5.76 o
  -1   0   8        359.93        390.08        12.61 o
   0   0   8        719.88        696.59        16.01 o
   1   0   8          0.02          1.13         1.74 o
   2   0   8       2779.82       2676.94        46.94 o
   3   0   8         15.61         14.90         3.00 o
   4   0   8        161.22        137.54         6.02 o
   5   0   8         16.90         19.35         3.43 o
   6   0   8         21.07         18.73         4.46 o
   7   0   8        531.31        536.85        17.26 o
   8   0   8         36.33         37.02         6.28 o
  -9   1   8         73.01         85.09        10.59 o
  -8   1   8         29.81         24.51         7.07 o
  -7   1   8        208.92        220.68        10.90 o
  -6   1   8        458.50        475.23        13.32 o
  -5   1   8        144.23        138.79         7.44 o
  -4   1   8       1190.65       1204.25        22.93 o
  -3   1   8        932.82        919.89        16.33 o
  -2   1   8          0.48          3.12         1.81 o
  -1   1   8       1429.08       1471.80        24.54 o
   0   1   8         27.13         25.46         4.08 o
   1   1   8       1131.92       1062.54        21.08 o
   2   1   8        215.77        204.38         6.42 o
   3   1   8         79.62         63.90         4.39 o
   4   1   8        959.56        896.70        18.62 o
   5   1   8       1239.59       1142.34        23.04 o
   6   1   8         77.19         87.50         5.82 o
   7   1   8        216.64        220.68         8.60 o
   8   1   8         58.86         57.62         6.23 o
  -9   2   8         11.49         10.81        10.13 o
  -8   2   8        316.89        317.01        16.99 o
  -7   2   8        821.92        764.87        69.99 o
  -6   2   8         26.04         32.27         7.02 o
  -5   2   8         11.82          7.18         4.95 o
  -4   2   8        106.26        107.95         6.67 o
  -3   2   8        280.57        252.24        13.01 o
  -2   2   8        343.70        355.13         8.80 o
  -1   2   8        159.19        169.74         5.65 o
   0   2   8        334.54        311.60         9.08 o
   1   2   8         68.42         72.47         4.70 o
   2   2   8       1034.90       1044.85        20.41 o
   3   2   8        854.26        840.31        17.32 o
   4   2   8        790.12        796.38        16.98 o
   5   2   8         85.91         92.79         5.82 o
   6   2   8          8.77         11.85         3.42 o
   7   2   8         22.67         26.25         4.11 o
   8   2   8         74.31         68.43         5.34 o
  -9   3   8          0.81          0.77         6.76 o
  -8   3   8         19.38         15.59         7.54 o
  -7   3   8        130.50        137.99        11.98 o
  -6   3   8        104.72        103.38        10.53 o
  -5   3   8         77.26         83.54         7.22 o
  -4   3   8         54.03         56.24         5.58 o
  -3   3   8        737.09        722.97        19.44 o
  -2   3   8       1805.45       1752.41        31.90 o
  -1   3   8        424.37        390.74        14.58 o
   0   3   8          6.28          4.31         2.55 o
   1   3   8       1619.27       1513.57        31.38 o
   2   3   8        272.14        257.54         8.46 o
   3   3   8        776.94        713.09        17.11 o
   4   3   8         94.10         85.12         7.19 o
   5   3   8        255.02        223.58         8.53 o
   6   3   8        157.62        170.03         7.80 o
   7   3   8         65.17         51.92         5.37 o
   8   3   8        357.91        372.55        21.92 o
  -9   4   8         13.33         15.36         8.32 o
  -8   4   8         14.90         23.85         7.70 o
  -7   4   8         92.18         96.56        17.50 o
  -6   4   8          0.98          1.18         5.82 o
  -5   4   8        665.52        661.65        24.16 o
  -4   4   8          2.76          6.35         7.18 o
  -3   4   8        517.03        525.26        12.10 o
  -2   4   8        442.58        411.94        10.10 o
  -1   4   8         66.42         65.93         5.16 o
   0   4   8        941.46        938.46        20.85 o
   1   4   8        951.92        908.58        20.45 o
   2   4   8        541.13        495.46        13.00 o
   3   4   8         32.53         36.01         3.94 o
   4   4   8        272.00        258.72         9.19 o
   5   4   8        837.97        810.22        19.43 o
   6   4   8         13.51         18.11         4.79 o
   7   4   8         18.23         16.13         6.27 o
  -9   5   8          6.16         23.46        16.39 o
  -8   5   8          6.16          9.95         9.95 o
  -7   5   8         40.67         68.15        15.10 o
  -6   5   8        370.16        396.49        18.03 o
  -5   5   8          2.11          2.56         4.77 o
  -4   5   8        115.73        112.66        17.50 o
  -3   5   8          5.44          4.50         3.07 o
  -2   5   8          4.82          2.28         2.53 o
  -1   5   8       2050.21       1909.29        34.99 o
   0   5   8         60.53         67.35         4.56 o
   1   5   8        236.29        224.40         7.90 o
   2   5   8        499.11        482.18        12.75 o
   3   5   8        453.13        413.42        13.77 o
   4   5   8        895.03        861.75        19.85 o
   5   5   8        334.73        333.23        13.86 o
   6   5   8         43.57         38.70         6.87 o
   7   5   8        117.57        145.33        19.49 o
  -9   6   8        118.37        120.09        19.89 o
  -8   6   8        176.33        183.81        20.63 o
  -7   6   8        223.23        187.09        19.52 o
  -6   6   8          3.81          2.71         5.84 o
  -5   6   8         16.31         21.49         6.35 o
  -4   6   8        245.03        216.97        10.56 o
  -3   6   8        170.34        190.94         7.80 o
  -2   6   8        241.22        243.74         7.82 o
  -1   6   8        531.63        506.81        12.15 o
   0   6   8        686.97        641.39        14.53 o
   1   6   8        438.03        418.63        11.60 o
   2   6   8          6.47          5.88         2.57 o
   3   6   8        249.01        247.89        11.35 o
   4   6   8        222.08        218.39        14.94 o
   5   6   8         65.17         65.09         7.58 o
   6   6   8         11.25         10.86         5.55 o
  -8   7   8        125.62        131.14        18.79 o
  -7   7   8         15.41          7.65         6.71 o
  -6   7   8        138.41        164.89        12.11 o
  -5   7   8         12.88          8.30         5.84 o
  -4   7   8        310.70        316.97        12.18 o
  -3   7   8         48.56         46.80         4.85 o
  -2   7   8         54.23         66.77         4.92 o
  -1   7   8         30.04         34.83         3.72 o
   0   7   8         61.89         63.41         4.55 o
   1   7   8        346.49        331.40         9.16 o
   2   7   8         89.84         79.37         7.50 o
   3   7   8         13.00          9.78         4.71 o
   4   7   8        209.37        208.53        11.07 o
   5   7   8         53.92         45.21         8.22 o
   6   7   8        446.47        528.19        39.78 o
  -8   8   8         62.23         83.62        15.10 o
  -7   8   8        117.00        166.88        18.60 o
  -6   8   8          1.80          3.01         5.66 o
  -5   8   8        369.62        363.40        17.10 o
  -4   8   8        109.37        102.86         6.74 o
  -3   8   8          7.42          5.91         3.54 o
  -2   8   8        323.90        314.72         9.27 o
  -1   8   8          9.68         11.47         3.10 o
   0   8   8       1177.39       1129.72        22.58 o
   1   8   8        191.88        197.86         9.09 o
   2   8   8          0.98          2.50         3.83 o
   3   8   8        486.10        498.98        28.62 o
   4   8   8          0.22          0.20         4.63 o
   5   8   8        190.59        196.22        27.83 o
  -7   9   8          1.93          0.00         8.84 o
  -6   9   8         16.02         26.94         7.61 o
  -5   9   8         47.13         58.03         8.06 o
  -4   9   8         76.33         88.10         6.63 o
  -3   9   8        258.89        249.35         9.94 o
  -2   9   8        111.17        107.59         5.84 o
  -1   9   8        350.61        361.79        11.74 o
   0   9   8         11.47         10.12         4.14 o
   1   9   8        111.28        115.30         8.13 o
   2   9   8         59.97         63.40         7.18 o
   3   9   8          3.27          3.49         4.95 o
   4   9   8         33.32         25.98         6.34 o
  -6  10   8         31.60         26.89         9.95 o
  -5  10   8         96.94        128.04        11.57 o
  -4  10   8        316.76        312.29        11.11 o
  -3  10   8          2.07          5.12         3.40 o
  -2  10   8         31.08         23.98         3.49 o
  -1  10   8         34.18         43.47         5.72 o
   0  10   8        183.60        189.97        11.91 o
   1  10   8        164.88        170.35         9.41 o
   2  10   8        250.02        269.34        12.79 o
   3  10   8          0.28          7.39         5.17 o
  -5  11   8          8.70         23.58        12.16 o
  -4  11   8         27.76         19.75         4.68 o
  -3  11   8          5.08          0.88         3.64 o
  -2  11   8         52.79         54.13         6.49 o
  -1  11   8        393.63        372.08        13.58 o
   0  11   8        124.37        124.69        16.97 o
   1  11   8         37.88         48.21         6.31 o
   2  11   8         39.89         54.89        14.37 o
  -3  12   8          9.36          8.39         6.90 o
  -2  12   8        528.78        528.06        19.78 o
   0  12   8        102.78         91.35        16.58 o
  -1 -13   9          5.15         25.05        14.73 o
   0 -13   9         16.84         10.68        13.26 o
   1 -13   9        252.56        230.14        17.13 o
   2 -13   9         28.44         43.60         8.64 o
  -3 -12   9        170.70        222.82        26.89 o
  -2 -12   9         11.02         12.14         6.68 o
  -1 -12   9         92.44        104.17        16.02 o
   0 -12   9        327.31        353.20        26.71 o
   1 -12   9         38.81         40.01        11.05 o
   2 -12   9        165.17        160.52        12.74 o
   3 -12   9         21.88         15.25         5.73 o
   4 -12   9        134.37        147.60        16.78 o
  -4 -11   9         91.54         73.86         9.08 o
  -3 -11   9         69.61         91.67        12.52 o
  -2 -11   9        100.33        105.86        31.13 o
  -1 -11   9         14.59         15.76         9.39 o
   0 -11   9         94.28        105.88        10.87 o
   1 -11   9          5.91          0.00         5.38 o
   2 -11   9        196.85        179.81         8.47 o
   3 -11   9        221.35        217.03         9.12 o
   4 -11   9        108.02        114.30         7.84 o
   5 -11   9        428.56        429.91        22.42 o
  -5 -10   9          2.87          4.60         5.18 o
  -4 -10   9          5.79          7.98         5.90 o
  -3 -10   9        320.43        352.39        30.39 o
  -2 -10   9         15.09         25.81         7.74 o
  -1 -10   9        328.35        321.28        15.30 o
   0 -10   9         33.85         45.63         9.39 o
   1 -10   9         58.70         58.44         5.19 o
   2 -10   9        873.10        832.47        19.93 o
   3 -10   9         73.04         66.38         5.70 o
   4 -10   9        271.92        272.37        10.74 o
   5 -10   9        151.97        190.95        11.90 o
   6 -10   9         21.64         28.10        18.79 o
  -6  -9   9          1.11          8.45         5.42 o
  -5  -9   9         96.82        113.41        13.88 o
  -4  -9   9        804.04        808.45        51.20 o
  -3  -9   9        103.77         89.48         9.09 o
  -2  -9   9        234.81        226.79        12.60 o
  -1  -9   9        161.05        165.33        14.92 o
   0  -9   9         79.34         78.80         9.72 o
   1  -9   9        705.45        662.48        28.10 o
   2  -9   9          6.63          4.46         3.20 o
   3  -9   9        123.52        120.54         8.03 o
   4  -9   9        218.49        209.81        23.06 o
   5  -9   9         29.58         37.44         9.69 o
   6  -9   9        378.35        392.34        17.06 o
   7  -9   9         32.31         38.31        12.52 o
  -6  -8   9        124.70        127.40        25.43 o
  -5  -8   9        132.57        155.82        10.00 o
  -4  -8   9         64.91         51.19         6.51 o
  -3  -8   9          7.94          2.53         5.02 o
  -2  -8   9        321.18        341.02        15.38 o
  -1  -8   9        853.55        817.57        20.92 o
   0  -8   9        296.40        280.85        12.11 o
   1  -8   9         29.10         28.77         4.35 o
   2  -8   9          0.14          3.59         3.29 o
   3  -8   9        379.58        357.15        11.38 o
   4  -8   9        444.63        466.29        16.84 o
   5  -8   9        474.44        454.11        17.42 o
   6  -8   9        160.57        166.96        12.34 o
   7  -8   9        190.68        214.01        22.65 o
  -7  -7   9         52.98         67.51         7.06 o
  -6  -7   9        143.59        140.10         8.52 o
  -5  -7   9          5.03          9.22         4.78 o
  -4  -7   9        137.72        130.61         8.51 o
  -3  -7   9        667.55        628.93        22.39 o
  -2  -7   9         86.91         97.45         6.20 o
  -1  -7   9        419.07        437.03        13.25 o
   0  -7   9        190.93        171.29         7.94 o
   1  -7   9         12.20         16.43         3.45 o
   2  -7   9        316.34        337.25        10.72 o
   3  -7   9       1221.41       1153.04        25.79 o
   4  -7   9        295.30        301.37        12.86 o
   5  -7   9        268.25        280.90        17.42 o
   6  -7   9        173.20        174.49        22.37 o
   7  -7   9         78.71         94.11        13.63 o
  -8  -6   9         79.11         80.30        17.31 o
  -7  -6   9         74.37         64.81         6.87 o
  -6  -6   9         11.87         14.45         4.73 o
  -5  -6   9        177.48        199.70         9.43 o
  -4  -6   9          3.13          1.75         2.13 o
  -3  -6   9        264.11        252.90         9.20 o
  -2  -6   9         78.94         76.08         5.47 o
  -1  -6   9        206.73        204.69        10.83 o
   0  -6   9       3290.04       3107.53        68.66 o
   1  -6   9        449.10        409.52        11.40 o
   2  -6   9       1085.69       1027.03        23.02 o
   3  -6   9          2.27          6.84         3.57 o
   4  -6   9         91.06         90.08         9.24 o
   5  -6   9        499.47        504.92        18.00 o
   6  -6   9         19.08         31.35        15.29 o
   7  -6   9        386.74        367.73        20.97 o
  -8  -5   9          1.17          2.12         5.23 o
  -7  -5   9         33.25         40.56         5.97 o
  -6  -5   9        111.54        126.92         8.90 o
  -5  -5   9         39.52         43.10         4.11 o
  -4  -5   9        398.71        377.07        10.10 o
  -3  -5   9          9.77          4.64         2.58 o
  -2  -5   9          1.26          4.31         2.58 o
  -1  -5   9        971.84        924.33        23.43 o
   0  -5   9         23.25         28.49         4.09 o
   1  -5   9        650.41        621.10        15.22 o
   2  -5   9        894.31        840.66        19.56 o
   3  -5   9         65.25         76.00         6.84 o
   4  -5   9       1527.40       1500.64        38.93 o
   5  -5   9         71.31         70.72         7.85 o
   6  -5   9        276.07        258.38        17.02 o
   7  -5   9         75.20         78.47        11.85 o
   8  -5   9          7.63          0.00         9.21 o
  -8  -4   9          1.09          2.28         5.29 o
  -7  -4   9        372.70        363.35        11.32 o
  -6  -4   9          0.51          1.45         3.14 o
  -5  -4   9         37.60         40.10         4.03 o
  -4  -4   9        159.90        150.73         6.17 o
  -3  -4   9        141.32        147.21         5.94 o
  -2  -4   9       1284.76       1264.73        26.65 o
  -1  -4   9         72.86         69.31         8.56 o
   0  -4   9        626.21        656.60        13.82 o
   1  -4   9       1142.52       1110.69        24.00 o
   2  -4   9       2724.01       2617.81        51.73 o
   3  -4   9       1408.18       1452.60        49.73 o
   4  -4   9        287.42        274.93        15.31 o
   5  -4   9         97.97         93.39        16.89 o
   6  -4   9        219.07        233.93        15.38 o
   7  -4   9        503.28        486.53        24.19 o
   8  -4   9        293.99        266.10        16.83 o
  -9  -3   9         36.00         49.59         7.00 o
  -8  -3   9        109.28        112.24         7.29 o
  -7  -3   9        182.44        183.95         8.21 o
  -6  -3   9          2.59          1.71         2.80 o
  -5  -3   9         18.83         18.85         3.45 o
  -4  -3   9        167.18        174.73         6.53 o
  -3  -3   9        636.05        612.12        16.87 o
  -2  -3   9         86.00         83.44         5.06 o
  -1  -3   9         19.90         21.35         3.22 o
   0  -3   9        112.10        108.11         4.71 o
   1  -3   9       1593.65       1543.84        31.03 o
   2  -3   9        184.06        181.55         6.54 o
   3  -3   9         22.35         20.21         3.91 o
   4  -3   9         26.71         28.64         5.29 o
   5  -3   9        403.50        406.58        15.22 o
   6  -3   9        796.27        763.36        28.00 o
   7  -3   9          4.89          7.04         5.64 o
   8  -3   9        139.95        126.34        23.70 o
  -9  -2   9          1.55          3.69         7.02 o
  -8  -2   9          1.16          3.81         3.94 o
  -7  -2   9         92.09         71.20         9.25 o
  -6  -2   9         70.66         62.32         5.59 o
  -5  -2   9        546.66        567.94        13.36 o
  -4  -2   9         11.70         12.13         2.88 o
  -3  -2   9         11.38         10.64         2.69 o
  -2  -2   9       1126.69       1126.99        24.06 o
  -1  -2   9        482.97        488.02        13.88 o
   0  -2   9        996.38        988.80        17.56 o
   1  -2   9          1.67          2.56         1.92 o
   2  -2   9       1187.18       1201.06        23.66 o
   3  -2   9        299.17        282.07         9.52 o
   4  -2   9        109.31        108.03         7.82 o
   5  -2   9       1116.95       1080.79        29.75 o
   6  -2   9         55.37         54.19         7.22 o
   7  -2   9        123.39        128.99         9.79 o
   8  -2   9        117.19        105.33        10.11 o
  -9  -1   9          1.47          0.00        10.31 o
  -8  -1   9         34.55         40.36         5.40 o
  -7  -1   9         64.00         69.59         6.18 o
  -6  -1   9        469.65        499.34        15.49 o
  -5  -1   9         37.12         43.62         4.20 o
  -4  -1   9         14.35         13.68         3.19 o
  -3  -1   9         49.65         58.06         4.62 o
  -2  -1   9          6.52          6.76         2.87 o
  -1  -1   9       2433.65       2377.71        38.17 o
   0  -1   9        138.29        154.17         7.74 o
   1  -1   9         46.27         45.43         3.73 o
   2  -1   9        769.75        758.75        14.59 o
   3  -1   9        464.76        460.56        12.62 o
   4  -1   9        952.75        929.20        19.58 o
   5  -1   9          9.70         12.90         4.14 o
   6  -1   9         13.21         10.05         4.95 o
   7  -1   9        453.20        441.77        16.85 o
   8  -1   9        195.21        200.40        12.52 o
  -8   0   9         21.96         37.52         8.84 o
  -7   0   9        278.44        288.49        17.39 o
  -6   0   9         16.48         13.48         3.99 o
  -5   0   9        232.04        208.68         7.35 o
  -4   0   9        384.61        393.05        10.01 o
  -3   0   9        313.14        335.04        14.83 o
  -2   0   9        641.84        628.93        14.53 o
  -1   0   9        248.56        248.00         7.15 o
   0   0   9         33.14         37.96         3.10 o
   1   0   9        906.71        886.59        16.35 o
   2   0   9        664.56        608.86        13.56 o
   3   0   9        401.15        394.78        10.25 o
   4   0   9         49.99         57.81         5.27 o
   5   0   9         27.38         35.07         4.43 o
   6   0   9        554.18        541.18        14.05 o
   7   0   9        218.47        213.61        11.34 o
   8   0   9        126.00        155.82        20.63 o
  -9   1   9         47.03         56.83         9.95 o
  -8   1   9         23.42         14.59         7.26 o
  -7   1   9         14.67          8.47         7.37 o
  -6   1   9        689.71        710.67        26.65 o
  -5   1   9        708.45        685.57        25.09 o
  -4   1   9        193.79        207.79        12.09 o
  -3   1   9        104.51        102.93         6.67 o
  -2   1   9        343.62        330.86        18.17 o
  -1   1   9         95.61         81.93         4.40 o
   0   1   9        376.72        383.18        10.77 o
   1   1   9        863.82        837.78        17.07 o
   2   1   9         64.19         72.40         4.65 o
   3   1   9        101.74        114.56         5.58 o
   4   1   9        817.55        786.91        17.19 o
   5   1   9        447.56        430.24        13.70 o
   6   1   9        356.03        360.57        10.86 o
   7   1   9         37.73         39.37         5.30 o
   8   1   9          4.41          4.04         5.87 o
  -9   2   9          1.36          0.00         8.84 o
  -8   2   9         28.13          7.69         7.55 o
  -7   2   9         18.67         28.53         8.06 o
  -6   2   9         61.01         54.04         8.44 o
  -5   2   9        202.37        221.77        13.15 o
  -4   2   9        446.73        405.35        18.37 o
  -3   2   9          9.04         10.39         3.80 o
  -2   2   9        192.95        179.81        12.73 o
  -1   2   9         23.75         24.50         3.64 o
   0   2   9        901.91        898.61        20.31 o
   1   2   9          7.94          6.52         3.08 o
   2   2   9        178.39        172.96         7.49 o
   3   2   9        977.77        947.04        22.00 o
   4   2   9         34.19         38.33         4.47 o
   5   2   9        138.66        138.77         7.44 o
   6   2   9         57.79         56.36         5.63 o
   7   2   9         85.09         82.82         6.88 o
  -9   3   9         23.66          0.00         9.58 o
  -8   3   9         86.12         97.42        11.54 o
  -7   3   9         12.56         16.58         6.97 o
  -6   3   9         71.37         84.85        10.87 o
  -5   3   9         62.61         79.10         9.37 o
  -4   3   9          1.22          2.74         3.69 o
  -3   3   9       2106.77       2110.91        61.39 o
  -2   3   9        248.05        274.30        10.02 o
  -1   3   9       1244.84       1266.39        27.06 o
   0   3   9        495.63        455.43        12.31 o
   1   3   9          2.91          2.05         2.92 o
   2   3   9        977.55        958.17        21.96 o
   3   3   9        141.53        125.10         9.46 o
   4   3   9         81.77         79.60         5.92 o
   5   3   9        111.47        102.75         9.56 o
   6   3   9         24.64         28.90         5.00 o
   7   3   9        333.46        334.96        11.44 o
  -9   4   9         80.00         80.67        16.21 o
  -8   4   9          1.88          1.56         6.87 o
  -7   4   9          1.68          7.15         6.76 o
  -6   4   9         21.45         12.52         9.58 o
  -5   4   9        121.80        143.10        10.90 o
  -4   4   9        467.37        439.68        29.65 o
  -3   4   9          2.76          6.79         7.00 o
  -2   4   9         21.74         20.06         3.35 o
  -1   4   9        216.34        194.50         7.56 o
   0   4   9        340.12        326.91        10.12 o
   1   4   9        457.50        450.69        12.49 o
   2   4   9         22.55         27.48         4.25 o
   3   4   9        100.62         96.84         6.01 o
   4   4   9         64.61         70.89         5.58 o
   5   4   9        421.47        423.72        15.68 o
   6   4   9        424.73        410.71        16.11 o
   7   4   9         35.72         43.62         8.86 o
  -8   5   9          1.64          3.68        10.31 o
  -7   5   9        124.15        134.82        18.42 o
  -6   5   9        195.88        218.90        25.60 o
  -5   5   9        283.11        270.34        14.52 o
  -4   5   9          9.90         17.41         5.66 o
  -3   5   9          8.90          7.13         3.07 o
  -2   5   9        673.30        653.60        14.77 o
  -1   5   9        889.11        820.88        17.58 o
   0   5   9        588.34        569.53        14.72 o
   1   5   9        506.37        497.42        13.55 o
   2   5   9        141.85        138.55         6.77 o
   3   5   9        279.39        274.16         9.36 o
   4   5   9        365.05        339.39        10.53 o
   5   5   9          1.52          1.02         4.86 o
   6   5   9        163.50        173.31        11.26 o
  -8   6   9         47.39         34.99        14.73 o
  -7   6   9        106.69        158.03        20.63 o
  -6   6   9         85.36         88.32        10.38 o
  -5   6   9        122.67        122.69        10.64 o
  -4   6   9        294.15        275.65        21.55 o
  -3   6   9         94.78         89.85         5.52 o
  -2   6   9        228.57        241.07         9.25 o
  -1   6   9         84.28         77.11         5.61 o
   0   6   9         12.11         10.52         3.19 o
   1   6   9        171.53        154.91         8.67 o
   2   6   9          1.12          1.98         2.79 o
   3   6   9        584.28        577.70        14.76 o
   4   6   9         32.96         41.66         6.61 o
   5   6   9         34.75         36.11        12.85 o
   6   6   9         54.64         55.25        12.16 o
  -8   7   9         30.65         41.62        15.47 o
  -7   7   9         10.13          6.78         7.50 o
  -6   7   9         13.48          8.16         6.19 o
  -5   7   9        328.13        357.81        17.28 o
  -4   7   9          6.84          6.30         5.66 o
  -3   7   9        635.92        635.19        15.10 o
  -2   7   9          4.38          2.67         3.10 o
  -1   7   9         96.22         92.33         5.78 o
   0   7   9        419.17        415.47        11.18 o
   1   7   9         14.45         14.24         3.72 o
   2   7   9        394.36        383.37        28.99 o
   3   7   9          8.57          6.59         5.89 o
   4   7   9          5.08         10.31         8.16 o
   5   7   9        125.07        129.77        17.17 o
  -7   8   9          8.70         24.31         9.58 o
  -6   8   9        126.98        124.64        20.08 o
  -5   8   9          1.02          5.36         6.63 o
  -4   8   9          1.50          0.00         5.13 o
  -3   8   9          3.01          5.08         3.57 o
  -2   8   9          2.79          1.72         3.14 o
  -1   8   9        109.62        108.66         5.90 o
   0   8   9        228.12        222.85         7.67 o
   1   8   9        249.80        264.80        12.32 o
   2   8   9          3.60          8.31         5.26 o
   3   8   9        202.62        217.58        11.78 o
   4   8   9        350.93        343.10        30.00 o
  -6   9   9          7.70         14.95         7.52 o
  -5   9   9          0.83          0.00         5.66 o
  -4   9   9         65.81         61.87         6.13 o
  -3   9   9        116.51        112.65        10.86 o
  -2   9   9        444.45        439.49        12.05 o
  -1   9   9         86.89         80.77         7.98 o
   0   9   9          0.16          4.00         4.39 o
   1   9   9         67.76         72.65         7.00 o
   2   9   9        288.03        310.96        14.26 o
   3   9   9         27.64         28.14         6.38 o
  -5  10   9         15.08          7.37        11.42 o
  -4  10   9        106.25        117.83         7.74 o
  -3  10   9         23.43         19.69         4.13 o
  -2  10   9          4.30          7.86         3.72 o
  -1  10   9         59.18         79.76        12.90 o
   0  10   9          1.71          2.65         4.52 o
   1  10   9        274.63        271.81        11.89 o
   2  10   9        105.51        107.28         9.89 o
  -4  11   9         46.60         56.56        11.42 o
  -3  11   9          7.31          8.04         3.60 o
  -2  11   9         12.65          8.12         5.23 o
  -1  11   9          7.18          7.31         6.28 o
   0  11   9        235.58        231.92        11.53 o
   1  11   9          0.46         12.52        10.68 o
  -1 -12  10         16.91         13.83         6.80 o
   0 -12  10        195.15        235.39        26.15 o
   1 -12  10        248.47        251.33        26.15 o
   2 -12  10        284.72        253.50        15.93 o
   3 -12  10          2.11          3.34         4.21 o
  -3 -11  10        248.99        295.25        16.08 o
  -2 -11  10          6.77          4.83         6.02 o
  -1 -11  10        234.80        238.77        14.22 o
   0 -11  10         19.22         17.50         6.63 o
   1 -11  10        137.81        125.77        11.41 o
   2 -11  10        125.71        121.50         7.88 o
   3 -11  10          6.90          8.57         4.81 o
   4 -11  10        268.29        249.25        22.86 o
  -4 -10  10          2.12          0.72         5.53 o
  -3 -10  10         19.03         27.65         7.14 o
  -2 -10  10        141.77        162.05        12.06 o
  -1 -10  10        103.58        105.90        10.42 o
   0 -10  10         58.40         55.48         4.10 o
   1 -10  10        328.61        326.08        12.62 o
   2 -10  10          1.97          0.00         3.63 o
   3 -10  10        766.17        756.37        19.50 o
   4 -10  10         30.64         31.76         6.56 o
   5 -10  10        168.77        194.96        12.15 o
  -5  -9  10        105.52        111.83         9.90 o
  -4  -9  10         89.08        114.80        11.79 o
  -3  -9  10        587.53        584.36        28.92 o
  -2  -9  10        319.50        323.76        15.56 o
  -1  -9  10         12.01          9.02         3.52 o
   0  -9  10        286.88        270.26        13.13 o
   1  -9  10        139.76        149.10        11.92 o
   2  -9  10        439.79        434.99        14.80 o
   3  -9  10         84.54         90.06         6.78 o
   4  -9  10        225.19        243.41        12.41 o
   5  -9  10         33.72         15.91         6.41 o
   6  -9  10        346.68        376.70        20.60 o
  -6  -8  10         71.15         88.46         9.02 o
  -5  -8  10         29.94         38.65         7.56 o
  -4  -8  10         42.88         34.65         7.47 o
  -3  -8  10          3.83          6.51         5.57 o
  -2  -8  10        107.02        103.86         7.04 o
  -1  -8  10        114.65        100.41         6.31 o
   0  -8  10         12.88         14.01         3.71 o
   1  -8  10         12.41         15.20         6.23 o
   2  -8  10        435.24        427.01        12.66 o
   3  -8  10        357.36        337.02        11.84 o
   4  -8  10        167.29        159.06         9.95 o
   5  -8  10        550.86        541.47        19.69 o
   6  -8  10        276.12        295.93        15.01 o
  -7  -7  10        126.28        130.40        21.36 o
  -6  -7  10          6.06          1.58         5.36 o
  -5  -7  10         22.49         14.42         5.54 o
  -4  -7  10         32.35         46.13         7.75 o
  -3  -7  10        315.32        312.70        10.53 o
  -2  -7  10        104.78         88.22         6.06 o
  -1  -7  10        341.77        316.92        11.29 o
   0  -7  10        185.94        157.87         8.06 o
   1  -7  10        227.60        204.07         9.45 o
   2  -7  10        517.84        515.69        14.19 o
   3  -7  10        105.41        128.76        16.11 o
   4  -7  10        481.54        476.53        17.20 o
   5  -7  10         83.84         89.36         8.91 o
   6  -7  10          2.36          5.38         5.77 o
  -7  -6  10         23.99         15.99         5.62 o
  -6  -6  10         92.40         93.90         7.64 o
  -5  -6  10          0.58          5.00         4.05 o
  -4  -6  10        167.61        183.21        12.96 o
  -3  -6  10        120.54        115.60         6.86 o
  -2  -6  10        793.83        744.92        20.33 o
  -1  -6  10        126.86        129.61         7.29 o
   0  -6  10         34.48         44.98         5.91 o
   1  -6  10        706.37        700.77        19.75 o
   2  -6  10          1.99          2.83         3.21 o
   3  -6  10        359.29        331.78        13.40 o
   4  -6  10        215.53        212.26        11.39 o
   5  -6  10         33.99         35.80         6.55 o
   6  -6  10        239.48        225.22        16.41 o
   7  -6  10         14.08         20.78         8.98 o
  -7  -5  10         45.20         50.87         8.94 o
  -6  -5  10         19.52         26.31         3.93 o
  -5  -5  10        231.00        219.16         7.95 o
  -4  -5  10          1.28          3.92         3.03 o
  -3  -5  10        175.86        172.35        13.07 o
  -2  -5  10        137.78        121.38         7.21 o
  -1  -5  10         90.22         82.26         6.20 o
   0  -5  10        247.43        247.08         9.99 o
   1  -5  10         88.10         87.51         5.62 o
   2  -5  10          1.81          2.24         3.88 o
   3  -5  10        485.37        482.35        16.78 o
   4  -5  10        383.75        408.34        15.58 o
   5  -5  10        591.15        604.72        26.04 o
   6  -5  10        433.05        427.03        31.68 o
   7  -5  10          3.25          0.95         8.06 o
  -8  -4  10         20.29         23.63         4.13 o
  -7  -4  10        113.15        139.27         6.86 o
  -6  -4  10        163.23        144.13         6.92 o
  -5  -4  10         38.22         43.63         4.45 o
  -4  -4  10          3.79          3.08         3.07 o
  -3  -4  10         30.83         38.84         4.57 o
  -2  -4  10        627.53        610.77        24.54 o
  -1  -4  10        253.57        258.90         8.72 o
   0  -4  10        801.64        810.99        21.53 o
   1  -4  10         44.54         44.84         4.43 o
   2  -4  10        326.68        325.45        12.48 o
   3  -4  10        854.79        813.62        23.88 o
   4  -4  10        353.51        371.20        18.36 o
   5  -4  10         67.65         69.96         8.94 o
   6  -4  10         28.78         36.29         6.94 o
   7  -4  10         11.92          9.90         6.12 o
  -8  -3  10         20.51          5.73         4.19 o
  -7  -3  10        150.85        140.44         9.03 o
  -6  -3  10         24.24         25.07         4.19 o
  -5  -3  10         71.81         91.54         5.93 o
  -4  -3  10          1.58          0.92         2.78 o
  -3  -3  10        453.39        434.77        12.19 o
  -2  -3  10        255.66        252.49         9.14 o
  -1  -3  10        170.48        157.10        10.26 o
   0  -3  10        490.53        484.63        12.72 o
   1  -3  10        518.13        516.57        13.90 o
   2  -3  10         82.64         78.68         8.13 o
   3  -3  10         72.03         73.33         6.14 o
   4  -3  10        544.54        525.99        17.74 o
   5  -3  10        417.70        457.23        20.43 o
   6  -3  10         38.47         53.74         8.24 o
   7  -3  10        463.01        502.84        19.29 o
  -8  -2  10          0.07          5.56         4.33 o
  -7  -2  10         12.95         10.52         3.68 o
  -6  -2  10        559.48        593.59        14.73 o
  -5  -2  10          2.29          1.23         2.98 o
  -4  -2  10        694.32        703.99        15.71 o
  -3  -2  10         14.29         12.97         3.33 o
  -2  -2  10          8.51          7.29         3.06 o
  -1  -2  10       1181.32       1146.10        29.93 o
   0  -2  10         49.84         44.69         5.51 o
   1  -2  10        887.48        848.12        17.91 o
   2  -2  10        684.52        619.57        14.32 o
   3  -2  10         39.39         46.03         5.17 o
   4  -2  10        416.83        427.45        15.38 o
   5  -2  10        103.07        105.03         8.90 o
   6  -2  10        371.46        368.36        18.50 o
   7  -2  10         16.65         14.60         8.89 o
  -8  -1  10         53.31         59.53        14.18 o
  -7  -1  10          1.66          3.23         4.03 o
  -6  -1  10          0.65          1.52         3.35 o
  -5  -1  10         21.89         22.25         3.83 o
  -4  -1  10         81.39         85.34         5.33 o
  -3  -1  10          7.65         10.72         3.48 o
  -2  -1  10         99.47        121.44         6.26 o
  -1  -1  10        355.26        381.36        13.03 o
   0  -1  10       1555.73       1500.91        28.55 o
   1  -1  10         10.10         13.25         2.95 o
   2  -1  10          2.83          2.46         2.99 o
   3  -1  10        196.10        219.13         8.83 o
   4  -1  10        201.04        197.29         8.76 o
   5  -1  10        146.52        154.29         9.83 o
   6  -1  10        153.65        138.31         9.58 o
   7  -1  10         81.26         85.39        11.01 o
  -8   0  10        104.84         99.55        11.68 o
  -7   0  10          0.80          5.16         5.47 o
  -6   0  10        420.35        366.43        24.50 o
  -5   0  10        312.43        325.68        16.58 o
  -4   0  10        753.37        746.21        26.81 o
  -3   0  10       1210.25       1176.12        37.74 o
  -2   0  10         17.83         15.52        10.68 o
  -1   0  10          7.92          6.28         3.08 o
   0   0  10        284.37        274.27         8.18 o
   1   0  10       1075.99        999.05        31.58 o
   2   0  10        145.64        158.53        13.87 o
   3   0  10       1299.42       1161.88        23.38 o
   4   0  10         25.81         19.10         3.85 o
   5   0  10        173.85        182.59         8.87 o
   6   0  10        258.73        283.63        11.29 o
   7   0  10        343.12        381.73        15.84 o
  -8   1  10          0.75          0.00         6.28 o
  -7   1  10         25.60         40.47         8.39 o
  -6   1  10          3.82          3.94         6.55 o
  -5   1  10        275.92        311.39        15.94 o
  -4   1  10         35.46         33.26         7.13 o
  -3   1  10          4.94          7.23         5.16 o
  -2   1  10         42.79         48.18         5.43 o
  -1   1  10         27.26         29.14         4.11 o
   0   1  10       1425.67       1381.10        34.75 o
   1   1  10        326.80        328.27        10.38 o
   2   1  10        481.83        480.29        13.43 o
   3   1  10         18.74         15.12         3.94 o
   4   1  10         33.92         32.74         4.84 o
   5   1  10        402.85        429.26        13.32 o
   6   1  10          0.47          0.46         3.76 o
   7   1  10         14.01         12.01         5.19 o
  -8   2  10         33.41         46.83         9.50 o
  -7   2  10          1.31          0.00         6.50 o
  -6   2  10          7.54         25.23         7.55 o
  -5   2  10         45.06         33.43         7.92 o
  -4   2  10        494.96        507.67        21.09 o
  -3   2  10        941.76        990.03        26.75 o
  -2   2  10         59.80         66.75        11.60 o
  -1   2  10        901.77        870.88        23.91 o
   0   2  10         65.75         60.45         5.18 o
   1   2  10        101.54         90.04         5.96 o
   2   2  10        738.83        656.92        16.82 o
   3   2  10         29.99         24.13         4.44 o
   4   2  10        470.37        465.97        13.78 o
   5   2  10        107.29         98.41         8.99 o
   6   2  10          2.38          0.00         3.72 o
   7   2  10        126.50        122.07        12.69 o
  -8   3  10          6.12         21.96         8.55 o
  -7   3  10        110.49        110.66        12.61 o
  -6   3  10         20.41         15.84         7.55 o
  -5   3  10         15.35         18.05         9.95 o
  -4   3  10        287.26        291.53        16.58 o
  -3   3  10         71.71         66.89         7.87 o
  -2   3  10        358.28        378.75        16.20 o
  -1   3  10        218.71        201.01         8.25 o
   0   3  10         12.32         10.88         3.56 o
   1   3  10        390.93        383.13        11.65 o
   2   3  10        317.65        314.28        10.57 o
   3   3  10        196.13        211.46         8.84 o
   4   3  10         59.09         58.11         5.58 o
   5   3  10          9.34          6.47         3.79 o
   6   3  10         86.10         92.91         6.82 o
   7   3  10        389.81        448.99        28.36 o
  -8   4  10         50.93         53.61        10.53 o
  -7   4  10          2.57          5.53        10.31 o
  -6   4  10          2.66          3.68         9.58 o
  -5   4  10        100.71        117.25        11.22 o
  -4   4  10         34.17         47.11         7.76 o
  -3   4  10        193.45        185.78        11.54 o
  -2   4  10        237.58        240.23         8.99 o
  -1   4  10        728.36        738.43        18.19 o
   0   4  10        140.00        152.87         7.33 o
   1   4  10        654.93        626.37        16.42 o
   2   4  10        430.69        425.57        12.72 o
   3   4  10        334.85        312.16        11.32 o
   4   4  10        177.84        193.52         8.77 o
   5   4  10        234.16        249.19         9.66 o
   6   4  10        165.22        168.96         9.41 o
  -7   5  10         67.06         90.62        17.68 o
  -6   5  10         20.67          3.68         9.95 o
  -5   5  10        173.87        186.10        12.95 o
  -4   5  10         35.17         25.41         6.45 o
  -3   5  10          2.44          0.64         4.96 o
  -2   5  10        999.36        937.35        22.68 o
  -1   5  10        472.26        447.45        13.12 o
   0   5  10          7.84         17.27         3.93 o
   1   5  10         19.61         17.70         3.92 o
   2   5  10         54.92         53.39         5.12 o
   3   5  10        452.09        435.96        13.01 o
   4   5  10         18.01         15.87         3.64 o
   5   5  10         24.53         23.84         6.59 o
  -7   6  10          0.51          4.42        10.31 o
  -6   6  10         45.93         43.22        10.13 o
  -5   6  10          9.02         15.67         6.61 o
  -4   6  10         10.79          1.67         5.66 o
  -3   6  10        314.27        313.34        26.34 o
  -2   6  10         10.87         10.55         3.59 o
  -1   6  10         78.94         77.89         5.64 o
   0   6  10        108.08        118.91         8.51 o
   1   6  10         24.51         19.62         5.95 o
   2   6  10        455.50        447.58        13.82 o
   3   6  10         29.72         30.96         3.84 o
   4   6  10        289.66        322.51        17.07 o
   5   6  10         60.14         62.40         8.60 o
  -7   7  10          1.00          7.93         7.39 o
  -6   7  10          2.89          6.91         6.87 o
  -5   7  10          2.21          6.63         6.63 o
  -4   7  10        245.29        252.32        14.31 o
  -3   7  10        118.47        123.10         7.52 o
  -2   7  10         81.50         85.77         5.93 o
  -1   7  10        244.40        258.72         8.97 o
   0   7  10          2.58          3.13         3.33 o
   1   7  10        292.06        298.33        10.29 o
   2   7  10         69.69         71.66         4.75 o
   3   7  10         79.93         81.90        11.34 o
   4   7  10         33.99         30.84         7.08 o
  -6   8  10        123.05        167.72        13.66 o
  -5   8  10        114.89        102.86        11.38 o
  -4   8  10          6.91          7.29         6.13 o
  -3   8  10         39.66         42.39         4.88 o
  -2   8  10          7.82         12.68         3.72 o
  -1   8  10         95.87         92.02         6.21 o
   0   8  10         20.58         13.91         3.82 o
   1   8  10         18.07         15.06         3.28 o
   2   8  10         50.62         51.98         7.79 o
   3   8  10         13.84          8.48         5.83 o
  -5   9  10          8.83         13.98        13.26 o
  -4   9  10          2.29          9.47         6.19 o
  -3   9  10          0.96          1.93         3.56 o
  -2   9  10        704.28        697.92        19.03 o
  -1   9  10         46.73         41.85         4.58 o
   0   9  10         18.12         21.60         5.80 o
   1   9  10        159.34        193.93        11.96 o
   2   9  10        138.91        170.45        14.99 o
  -4  10  10          2.70          0.00         8.84 o
  -3  10  10        142.80        133.00         7.27 o
  -2  10  10         12.07         15.67         7.92 o
  -1  10  10         12.83         14.55         5.76 o
   0  10  10         21.35         17.44         5.75 o
  -2 -11  11         64.91         61.00        10.68 o
  -1 -11  11         11.83          5.23         6.47 o
   0 -11  11        409.03        409.54        19.47 o
   1 -11  11          1.92          3.77         3.44 o
   2 -11  11          1.24          2.50         4.12 o
   3 -11  11        288.81        274.76        22.10 o
  -3 -10  11        107.58         98.96        10.97 o
  -2 -10  11        119.79        137.57        12.26 o
  -1 -10  11        168.66        171.58        12.87 o
   0 -10  11         25.53         24.05         4.00 o
   1 -10  11         22.68         10.94         4.31 o
   2 -10  11        162.89        166.55         9.52 o
   3 -10  11        192.63        186.02        20.43 o
   4 -10  11        182.28        182.36        13.63 o
  -4  -9  11        104.59        104.61        11.03 o
  -3  -9  11        389.28        393.18        18.67 o
  -2  -9  11          0.47          1.93         5.19 o
  -1  -9  11          3.81          1.87         2.79 o
   0  -9  11         85.04         68.77         9.14 o
   1  -9  11        151.45        143.83         8.51 o
   2  -9  11        426.48        403.58        14.66 o
   3  -9  11         19.58         21.49         5.73 o
   4  -9  11         92.83        107.29         9.88 o
   5  -9  11        253.01        246.19        16.09 o
  -5  -8  11        250.63        264.16        21.00 o
  -4  -8  11         17.30         17.74        10.68 o
  -3  -8  11         86.23         67.93         9.13 o
  -2  -8  11          4.24          3.28         3.15 o
  -1  -8  11        335.51        301.68        17.01 o
   0  -8  11        363.04        344.85        15.34 o
   1  -8  11        376.61        367.08        20.72 o
   2  -8  11         49.81         52.67         6.47 o
   3  -8  11         71.29         64.56         7.38 o
   4  -8  11        483.52        511.92        18.77 o
   5  -8  11         25.91         26.63         6.89 o
   6  -8  11        162.37        136.66        19.15 o
  -6  -7  11         19.41         22.50         6.86 o
  -5  -7  11         18.27         13.14         7.44 o
  -4  -7  11         56.29         45.68         8.14 o
  -3  -7  11          3.20         12.46         4.70 o
  -2  -7  11       1365.03       1367.80        36.33 o
  -1  -7  11        648.81        605.42        18.00 o
   0  -7  11        149.66        131.43         8.03 o
   1  -7  11         25.33         28.74         5.17 o
   2  -7  11         61.51         63.76         9.02 o
   3  -7  11        716.12        712.53        22.42 o
   4  -7  11         57.74         65.38         7.74 o
   5  -7  11         29.79         14.40         6.60 o
   6  -7  11        149.48        128.43        14.45 o
  -7  -6  11         16.16         30.94        13.63 o
  -6  -6  11         17.79         10.83         5.38 o
  -5  -6  11         78.23         76.99         5.28 o
  -4  -6  11          2.44          7.46         3.87 o
  -3  -6  11        400.41        399.73        13.66 o
  -2  -6  11         24.20         16.03         4.30 o
  -1  -6  11         80.21         71.66         7.86 o
   0  -6  11         89.40         70.55         6.74 o
   1  -6  11         14.24          9.90         4.36 o
   2  -6  11        979.50        928.05        26.56 o
   3  -6  11        112.50        104.39        14.01 o
   4  -6  11          9.63         13.93         6.00 o
   5  -6  11        259.24        253.81        13.57 o
   6  -6  11         86.83         99.66        13.54 o
  -7  -5  11         44.83         48.03         6.72 o
  -6  -5  11         18.49         22.52         3.89 o
  -5  -5  11        118.45        116.38         6.40 o
  -4  -5  11        292.80        274.53        11.80 o
  -3  -5  11         12.37         21.29         4.59 o
  -2  -5  11        107.60        110.29         9.41 o
  -1  -5  11        318.65        310.45        11.68 o
   0  -5  11       2443.73       2261.70        66.38 o
   1  -5  11        206.01        230.28        16.58 o
   2  -5  11        215.06        207.03        10.42 o
   3  -5  11         35.21         34.67         6.23 o
   4  -5  11        120.75        127.87         9.83 o
   5  -5  11       1183.14       1185.89        57.83 o
   6  -5  11        134.43        119.76        14.19 o
  -7  -4  11          0.58          8.89         3.90 o
  -6  -4  11         11.91         14.89         4.02 o
  -5  -4  11        107.44         87.52         6.31 o
  -4  -4  11          8.10         11.57         3.75 o
  -3  -4  11        122.09        141.24         7.17 o
  -2  -4  11         37.58         32.94         4.50 o
  -1  -4  11        636.27        638.07        19.22 o
   0  -4  11         60.84         73.88         6.57 o
   1  -4  11         24.00         23.35         6.12 o
   2  -4  11        279.27        285.09        12.26 o
   3  -4  11         99.63        107.85         9.57 o
   4  -4  11        780.21        751.17        29.56 o
   5  -4  11         14.99          4.69         6.87 o
   6  -4  11          3.12          1.43         5.89 o
   7  -4  11         83.97        110.46        13.36 o
  -8  -3  11         38.74         26.25         8.31 o
  -7  -3  11        221.85        221.74        12.66 o
  -6  -3  11         42.56         51.32         5.96 o
  -5  -3  11         68.41         71.09         5.48 o
  -4  -3  11        589.13        616.40        21.26 o
  -3  -3  11          2.65          0.82         3.38 o
  -2  -3  11        882.35        891.43        31.15 o
  -1  -3  11          2.81          1.44         3.25 o
   0  -3  11        161.26        178.71        15.34 o
   1  -3  11       1831.40       1738.72        43.23 o
   2  -3  11        162.14        167.82         9.57 o
   3  -3  11        167.94        160.55        18.23 o
   4  -3  11         19.47         20.05         5.60 o
   5  -3  11          7.64          9.50         5.50 o
   6  -3  11        471.16        486.77        18.75 o
   7  -3  11        143.32        126.98        12.89 o
  -7  -2  11         20.75         20.18         4.94 o
  -6  -2  11         91.73        106.19         6.73 o
  -5  -2  11         51.61         58.85         5.13 o
  -4  -2  11         76.74         57.62         5.57 o
  -3  -2  11        200.68        179.38         7.85 o
  -2  -2  11        103.61        111.01         7.07 o
  -1  -2  11          3.28          3.32         3.83 o
   0  -2  11        123.08        123.51         7.93 o
   1  -2  11        582.14        585.92        15.65 o
   2  -2  11        499.27        525.08        18.02 o
   3  -2  11        105.26        108.78         8.27 o
   4  -2  11        454.63        468.00        16.67 o
   5  -2  11        569.13        579.97        29.80 o
   6  -2  11        410.73        405.25        26.15 o
   7  -2  11         62.65         58.51        10.01 o
  -7  -1  11          3.06          3.40         6.06 o
  -6  -1  11        167.94        161.63        13.08 o
  -5  -1  11        141.84        174.28        15.64 o
  -4  -1  11          0.66          0.21         5.22 o
  -3  -1  11        126.01        133.37        10.55 o
  -2  -1  11        344.08        359.91        17.87 o
  -1  -1  11        500.51        514.09        16.36 o
   0  -1  11        569.43        541.84        15.51 o
   1  -1  11         43.28         40.32         4.67 o
   2  -1  11         40.92         58.99         5.55 o
   3  -1  11        425.70        420.20        13.02 o
   4  -1  11        270.34        278.12        12.71 o
   5  -1  11        102.32        111.80        15.85 o
   6  -1  11          1.84          5.28         5.52 o
   7  -1  11         25.24         19.89        11.42 o
  -8   0  11        279.29        259.29        23.94 o
  -7   0  11         69.75         48.56         9.28 o
  -6   0  11        110.45        135.38        12.17 o
  -5   0  11         46.70         55.81         8.85 o
  -4   0  11         34.02         25.61         8.29 o
  -3   0  11        457.02        477.58        20.18 o
  -2   0  11        234.84        230.39        13.15 o
  -1   0  11        155.86        161.14         8.83 o
   0   0  11        154.38        139.10         8.08 o
   1   0  11          8.83          0.63         3.68 o
   2   0  11        874.03        837.09        23.91 o
   3   0  11        247.40        245.49        11.40 o
   4   0  11        334.50        328.25        17.73 o
   5   0  11         68.06         66.97         7.73 o
   6   0  11          3.11          1.05         6.06 o
  -8   1  11        150.69        150.66        18.79 o
  -7   1  11          3.20          5.34         6.25 o
  -6   1  11          0.93          1.57         5.82 o
  -5   1  11          8.00         15.30         6.90 o
  -4   1  11         46.44         61.37         9.58 o
  -3   1  11          6.19         15.91         6.11 o
  -2   1  11        180.93        190.05         9.78 o
  -1   1  11        109.46        114.57        11.23 o
   0   1  11          1.42          2.65         4.14 o
   1   1  11       1181.00       1101.62        29.56 o
   2   1  11          2.80          7.76         4.28 o
   3   1  11          2.36          2.68         4.71 o
   4   1  11        367.42        378.97        14.91 o
   5   1  11         44.81         44.92         6.87 o
   6   1  11        260.45        251.93        13.03 o
  -7   2  11        103.91        126.91        15.47 o
  -6   2  11         87.42         89.33        12.71 o
  -5   2  11        486.82        460.36        31.31 o
  -4   2  11        210.46        223.83        14.19 o
  -3   2  11        157.37        160.36        11.38 o
  -2   2  11        397.79        411.75        17.77 o
  -1   2  11        265.92        274.80        13.89 o
   0   2  11        637.08        628.75        19.41 o
   1   2  11         66.62         71.01         5.96 o
   2   2  11        225.05        217.24         9.15 o
   3   2  11        262.05        289.95        13.56 o
   4   2  11         58.91         71.97         6.39 o
   5   2  11        150.10        149.57         9.62 o
   6   2  11         77.85         81.22         7.01 o
  -8   3  11         28.62         24.31        12.16 o
  -7   3  11          2.20          4.79         7.24 o
  -6   3  11        165.98        151.23        13.67 o
  -5   3  11          4.09          0.00         8.84 o
  -4   3  11         47.04         95.13        10.27 o
  -3   3  11         94.57         79.61         9.28 o
  -2   3  11        130.00        144.90        10.75 o
  -1   3  11         10.92         10.06         4.28 o
   0   3  11         41.60         41.74         5.03 o
   1   3  11         25.17         29.79         8.03 o
   2   3  11         46.13         44.45         5.34 o
   3   3  11        604.57        612.37        18.30 o
   4   3  11        122.72        127.73         7.68 o
   5   3  11        123.10        119.93         7.82 o
   6   3  11        105.16        105.83        11.84 o
  -7   4  11         69.42         80.30        18.42 o
  -6   4  11         14.42         17.68        12.52 o
  -5   4  11        283.90        304.23        25.05 o
  -4   4  11         81.68         61.15         8.65 o
  -3   4  11        484.51        529.59        38.84 o
  -2   4  11        166.77        164.62        11.22 o
  -1   4  11        138.45        134.97         8.81 o
   0   4  11        692.65        681.48        17.81 o
   1   4  11        102.68         99.22         6.79 o
   2   4  11        419.09        401.79        12.96 o
   3   4  11          2.61          0.36         3.62 o
   4   4  11         16.09         15.10         4.40 o
   5   4  11        141.66        122.94         7.68 o
  -7   5  11         39.38         55.62        15.47 o
  -6   5  11         57.27         40.15        14.00 o
  -5   5  11          2.16          4.42         6.61 o
  -4   5  11        113.27        109.54        17.68 o
  -3   5  11          2.05          9.16         5.57 o
  -2   5  11        105.55        106.03         9.81 o
  -1   5  11        632.91        600.43        16.41 o
   0   5  11          4.84          5.17         3.88 o
   1   5  11        158.91        167.94         8.25 o
   2   5  11         13.06         10.64         3.98 o
   3   5  11         33.51         34.56         4.78 o
   4   5  11        275.29        276.96        16.48 o
   5   5  11         24.42         20.63         9.58 o
  -6   6  11          1.29          2.62         6.88 o
  -5   6  11         43.72         60.70        20.26 o
  -4   6  11        157.58        146.08        20.81 o
  -3   6  11         14.76         26.40         6.99 o
  -2   6  11        168.00        189.70        10.29 o
  -1   6  11         21.25         23.50         4.82 o
   0   6  11         40.66         37.43         5.08 o
   1   6  11          3.67          4.88         3.69 o
   2   6  11        145.73        153.39         7.98 o
   3   6  11        148.07        139.07         7.32 o
   4   6  11         88.27         96.96        10.06 o
  -6   7  11         38.31         39.21        13.45 o
  -5   7  11          1.64          1.79         6.71 o
  -4   7  11         23.01         19.01         7.13 o
  -3   7  11         19.41          8.77         6.13 o
  -2   7  11         18.25         18.60         4.31 o
  -1   7  11         16.24         10.46         4.25 o
   0   7  11        148.20        149.83         8.06 o
   1   7  11        315.57        319.53        11.27 o
   2   7  11        109.10         96.15         5.99 o
   3   7  11        204.12        213.23        13.23 o
  -5   8  11         81.49         73.91        10.53 o
  -4   8  11         89.71         69.55         9.64 o
  -3   8  11        111.95        106.37        10.87 o
  -2   8  11         47.77         68.95         5.95 o
  -1   8  11         10.20          9.57         4.31 o
   0   8  11        601.44        625.54        17.18 o
   1   8  11         21.43         23.86         3.93 o
   2   8  11         53.60         78.19         9.21 o
  -4   9  11         40.36         28.36        12.16 o
  -3   9  11        115.22        140.71        18.42 o
  -2   9  11         18.24         18.07         4.60 o
  -1   9  11        114.97        129.91        11.46 o
   0   9  11         53.22         54.97        10.52 o
   1   9  11         17.29         18.79        10.31 o
   0 -11  12         35.09         44.20        11.05 o
   1 -11  12        272.99        276.23        16.58 o
   2 -11  12         37.96         56.36        12.52 o
  -2 -10  12         49.64         49.48         9.33 o
  -1 -10  12         59.22         66.10        11.23 o
   0 -10  12          1.22          2.38         3.66 o
   1 -10  12         58.64         47.41         7.67 o
   2 -10  12        345.33        331.06        16.22 o
  -3  -9  12          0.90          4.00         6.61 o
  -2  -9  12          3.77         10.36        11.97 o
  -1  -9  12         17.41         14.60         4.17 o
   0  -9  12         40.03         46.85         6.84 o
   1  -9  12        714.02        625.94        19.42 o
   2  -9  12        115.68        106.62        19.52 o
   3  -9  12        198.35        202.43        14.58 o
   4  -9  12         17.94         20.63        11.42 o
  -4  -8  12          0.72          1.25         6.72 o
  -3  -8  12          4.29          6.91         6.46 o
  -2  -8  12        144.32        149.39         8.38 o
  -1  -8  12         15.36          7.26         4.35 o
   0  -8  12        315.89        305.18        21.48 o
   1  -8  12          4.43         12.45         4.96 o
   2  -8  12         84.44         94.66        10.79 o
   3  -8  12        158.25        146.01        13.10 o
   4  -8  12        276.78        271.97        13.73 o
   5  -8  12        281.54        273.55        17.46 o
  -5  -7  12         45.08         60.06         9.91 o
  -4  -7  12         46.82         49.56         5.13 o
  -3  -7  12        137.57        130.68        12.35 o
  -2  -7  12         13.54          9.52         4.33 o
  -1  -7  12        152.19        161.31         9.09 o
   0  -7  12        208.18        207.24        10.40 o
   1  -7  12          1.86          2.06         5.57 o
   2  -7  12        216.76        250.92        15.00 o
   3  -7  12        249.66        256.42        15.39 o
   4  -7  12        198.19        164.36        11.35 o
   5  -7  12         15.04         12.51         6.22 o
  -6  -6  12          2.04          4.29         5.90 o
  -5  -6  12          5.33          3.89         3.69 o
  -4  -6  12         46.94         52.78         6.00 o
  -3  -6  12        263.16        278.32        11.50 o
  -2  -6  12          5.18          8.26         4.20 o
  -1  -6  12         12.19         11.55         4.52 o
   0  -6  12        130.82        135.32         8.80 o
   1  -6  12        102.08        120.49        11.01 o
   2  -6  12        463.59        419.59        19.71 o
   3  -6  12        130.68        125.71         9.37 o
   4  -6  12        276.40        304.20        14.55 o
   5  -6  12        142.85        154.00        15.84 o
  -6  -5  12         34.14         48.20         6.99 o
  -5  -5  12          0.40          2.28         3.72 o
  -4  -5  12        232.11        233.44        10.76 o
  -3  -5  12          1.44          0.00         3.92 o
  -2  -5  12        103.09        101.91        10.04 o
  -1  -5  12         75.00         85.13         7.35 o
   0  -5  12        238.32        225.16        13.81 o
   1  -5  12        583.89        590.59        23.55 o
   2  -5  12         27.00         17.68         7.03 o
   3  -5  12        123.41        116.22        11.07 o
   4  -5  12         43.32         34.83         9.07 o
   5  -5  12         50.51         45.77        10.01 o
   6  -5  12        194.04        173.50        21.73 o
  -7  -4  12         27.08         39.07         6.72 o
  -6  -4  12          0.48          4.60         3.82 o
  -5  -4  12         91.04         84.32         7.28 o
  -4  -4  12         20.87         15.21         4.50 o
  -3  -4  12          9.43         11.04         4.09 o
  -2  -4  12        398.75        397.35        14.09 o
  -1  -4  12          6.16          5.27         5.33 o
   0  -4  12        208.33        217.50        13.28 o
   1  -4  12         53.31         65.67         8.96 o
   2  -4  12        106.89        105.03         8.57 o
   3  -4  12       1059.46       1105.58        31.46 o
   4  -4  12         15.44         12.51         7.02 o
   5  -4  12        127.51        139.54        14.92 o
   6  -4  12        318.83        350.53        24.50 o
  -7  -3  12         14.47         28.87         7.85 o
  -6  -3  12         77.38         77.60         6.27 o
  -5  -3  12          3.39          5.53         3.84 o
  -4  -3  12        160.70        185.82         8.95 o
  -3  -3  12        518.52        541.58        15.31 o
  -2  -3  12        175.22        179.30         9.62 o
  -1  -3  12         13.88         16.07         5.02 o
   0  -3  12        250.53        286.34        14.98 o
   1  -3  12          1.70          7.57         8.29 o
   2  -3  12        226.89        241.14        13.43 o
   3  -3  12        261.28        253.01        15.34 o
   4  -3  12         91.47         94.65         9.03 o
   5  -3  12         55.22         51.70         7.46 o
   6  -3  12        110.22         99.88        12.30 o
  -7  -2  12         25.01         29.27         7.81 o
  -6  -2  12         14.99          6.65         6.34 o
  -5  -2  12         70.36         78.06         9.56 o
  -4  -2  12        104.35        118.63        11.48 o
  -3  -2  12          3.08          5.91         6.08 o
  -2  -2  12         21.95         22.07         5.00 o
  -1  -2  12        165.92        177.60         9.83 o
   0  -2  12         11.33         11.46         4.73 o
   1  -2  12         14.58         25.27         5.29 o
   2  -2  12        699.51        659.67        21.05 o
   3  -2  12         39.56         38.43         8.28 o
   4  -2  12         52.30         60.50         7.46 o
   5  -2  12        323.86        345.65        15.33 o
   6  -2  12         51.44         61.76         8.49 o
  -7  -1  12        100.15         80.40        13.08 o
  -6  -1  12        171.69        170.20        13.26 o
  -5  -1  12        135.68        153.07        12.53 o
  -4  -1  12          3.20          4.33         5.86 o
  -3  -1  12         47.05         52.69         8.58 o
  -2  -1  12          4.83          0.00         5.47 o
  -1  -1  12       1550.21       1495.09        76.07 o
   0  -1  12          3.05          3.05         4.96 o
   1  -1  12        382.96        368.04        15.96 o
   2  -1  12        254.37        246.02        11.33 o
   3  -1  12         21.58         28.11         7.28 o
   4  -1  12        346.41        362.58        18.30 o
   5  -1  12        151.03        166.84        16.21 o
   6  -1  12        221.51        230.56        20.26 o
  -7   0  12         61.18         59.60         9.80 o
  -6   0  12          5.29          9.37         6.97 o
  -5   0  12         34.69         36.83         8.02 o
  -4   0  12        284.21        311.01        17.14 o
  -3   0  12          0.86          4.37         5.92 o
  -2   0  12        557.53        573.36        23.42 o
  -1   0  12         40.17         54.52        12.16 o
   0   0  12         80.53         90.83        12.16 o
   1   0  12          7.47         14.79         4.88 o
   2   0  12          0.99          6.44         4.64 o
   3   0  12        385.09        422.88        31.27 o
   4   0  12        127.57        149.16        11.89 o
   5   0  12         49.20         70.95        10.34 o
  -7   1  12          8.45          5.68         8.41 o
  -6   1  12          1.68          4.30         6.97 o
  -5   1  12        416.52        424.17        20.65 o
  -4   1  12         35.24         52.00         9.95 o
  -3   1  12         77.02         99.49        12.16 o
  -2   1  12         10.20          0.00         7.00 o
  -1   1  12         28.01         22.61         6.97 o
   0   1  12        463.52        431.92        18.71 o
   1   1  12        418.45        348.72        13.85 o
   2   1  12        295.65        308.95        13.39 o
   3   1  12        106.55        102.67        12.48 o
   4   1  12        182.28        187.04        10.91 o
   5   1  12        286.52        289.01        13.84 o
  -7   2  12         22.96         34.86         9.46 o
  -6   2  12        121.90        148.64        30.94 o
  -5   2  12         32.55         34.28         8.58 o
  -4   2  12         26.38         27.26        12.16 o
  -3   2  12         13.08          9.21         9.58 o
  -2   2  12         64.65         66.84        16.76 o
  -1   2  12        231.04        248.66        15.84 o
   0   2  12        213.63        220.84        11.09 o
   1   2  12          2.72          0.00         4.77 o
   2   2  12         70.83         81.62        10.73 o
   3   2  12         76.09         99.42         8.93 o
   4   2  12         85.54        114.96         9.48 o
   5   2  12        329.18        325.71        24.89 o
  -7   3  12         14.49         16.94        11.79 o
  -6   3  12        118.83         96.14        17.31 o
  -5   3  12          0.17          8.84        11.05 o
  -4   3  12          3.07          0.00         8.47 o
  -3   3  12       1060.31       1112.16        37.79 o
  -2   3  12         12.17          9.87         6.08 o
  -1   3  12         44.55         47.64        12.16 o
   0   3  12          3.65          0.34         4.55 o
   1   3  12        221.29        198.24        10.83 o
   2   3  12        330.31        349.74        14.47 o
   3   3  12         28.20         28.41         5.53 o
   4   3  12        157.49        170.06         9.30 o
   5   3  12          4.72          7.71         7.50 o
  -6   4  12          8.95          8.10        12.89 o
  -5   4  12         14.45         17.31        11.79 o
  -4   4  12        110.79        113.13        16.94 o
  -3   4  12        142.34        152.43        12.17 o
  -2   4  12         50.65         45.97         7.96 o
  -1   4  12          2.42          3.31         5.57 o
   0   4  12         17.82         17.76         5.31 o
   1   4  12        518.92        517.28        15.39 o
   2   4  12         13.59         14.57         4.57 o
   3   4  12          1.91          3.80         4.22 o
   4   4  12        118.35        132.23         8.15 o
  -6   5  12          1.53          0.00        11.05 o
  -5   5  12        215.37        200.06        36.63 o
  -4   5  12          0.86          2.63         6.12 o
  -3   5  12         15.17         15.63         6.64 o
  -2   5  12        365.60        352.99        17.34 o
  -1   5  12        133.73        153.51        10.16 o
   0   5  12        135.67        149.59         8.60 o
   1   5  12          2.64          4.61         4.11 o
   2   5  12         75.23         69.53         7.23 o
   3   5  12        120.19        146.22         8.51 o
   4   5  12         72.23         63.06         7.14 o
  -6   6  12         95.40         86.20        15.84 o
  -5   6  12         32.16         35.82         8.75 o
  -4   6  12         47.95         40.86        13.81 o
  -3   6  12        110.20         95.63        10.71 o
  -2   6  12          1.45          5.96         5.97 o
  -1   6  12         91.31         87.41         8.25 o
   0   6  12         20.45         20.75         4.76 o
   1   6  12         52.06         51.00         6.86 o
   2   6  12         96.32        100.81         7.13 o
   3   6  12        139.65        134.55        23.28 o
  -5   7  12         15.67         43.47        13.63 o
  -4   7  12         25.70         32.32         8.66 o
  -3   7  12          5.25          2.41         6.06 o
  -2   7  12         32.29         40.62         7.79 o
  -1   7  12         32.02         35.46         5.50 o
   0   7  12        187.28        196.51        13.34 o
   1   7  12          1.02          2.09         3.87 o
   2   7  12        209.88        209.40         9.74 o
  -3   8  12          0.35          3.32        12.89 o
  -2   8  12          1.06          4.42        10.31 o
  -1   8  12        167.17        181.30         9.28 o
   0   8  12         21.76         17.53         4.94 o
   1   8  12        136.77        143.00        18.05 o
   0 -10  13        107.49        134.82        16.58 o
   1 -10  13         63.15         76.99        14.00 o
  -2  -9  13         53.23         46.00        13.45 o
  -1  -9  13         19.96         16.67         4.66 o
   0  -9  13         83.13         93.02         8.38 o
   1  -9  13         13.95          6.57         5.85 o
  -3  -8  13        114.98        109.84         7.66 o
  -2  -8  13         23.27         14.19         4.91 o
  -1  -8  13         98.23         99.41        11.12 o
   0  -8  13         41.58         44.05         6.38 o
   1  -8  13        139.90        128.23        19.89 o
   2  -8  13        111.74        112.30        15.84 o
   3  -8  13         34.86         29.15         9.95 o
  -4  -7  13         21.85         14.87         4.35 o
  -3  -7  13          1.03          2.75         4.15 o
  -2  -7  13          3.00          6.58         4.48 o
  -1  -7  13         66.14         71.40         7.41 o
   0  -7  13         89.79         99.92        15.66 o
   1  -7  13         19.08          9.75         9.39 o
   2  -7  13        225.85        212.75        14.41 o
   3  -7  13        116.44        126.59        13.11 o
   4  -7  13        239.74        217.16        20.25 o
  -5  -6  13          5.62          4.50         4.22 o
  -4  -6  13        356.03        396.94        14.72 o
  -3  -6  13          6.95          3.11         4.17 o
  -2  -6  13        773.76        786.71        22.93 o
  -1  -6  13          1.40          2.27         4.21 o
   0  -6  13          5.63          2.56         5.84 o
   1  -6  13        266.23        263.71        19.34 o
   2  -6  13        163.76        167.66        13.14 o
   3  -6  13        422.78        438.43        21.08 o
   4  -6  13         50.00         46.24         7.69 o
   5  -6  13         92.09         87.67        17.31 o
  -6  -5  13          0.39          0.30         6.40 o
  -5  -5  13         96.29        111.35         8.61 o
  -4  -5  13         23.80         15.95         5.41 o
  -3  -5  13         56.79         51.90         6.58 o
  -2  -5  13         20.78         17.77         5.30 o
  -1  -5  13         38.79         33.00         7.26 o
   0  -5  13        497.76        508.27        21.72 o
   1  -5  13          3.55          8.13         7.92 o
   2  -5  13        115.21        136.62        13.81 o
   3  -5  13         63.70         68.90        10.00 o
   4  -5  13        181.82        200.00        16.56 o
   5  -5  13        303.17        293.24        18.85 o
  -6  -4  13        109.03        121.30        11.78 o
  -5  -4  13          1.39          5.45         4.48 o
  -4  -4  13         91.82         86.59         7.44 o
  -3  -4  13         47.65         46.40         7.96 o
  -2  -4  13        389.70        380.56        17.83 o
  -1  -4  13        643.58        670.21        25.77 o
   0  -4  13          2.51          0.00         5.03 o
   1  -4  13          7.51          4.69         6.28 o
   2  -4  13         12.36          4.00         6.19 o
   3  -4  13        127.42        118.93        12.01 o
   4  -4  13        771.08        787.83        32.16 o
   5  -4  13        112.96         74.01        12.23 o
  -6  -3  13         39.30         19.74         7.76 o
  -5  -3  13          0.62          1.04         6.11 o
  -4  -3  13         26.81         24.72        13.81 o
  -3  -3  13         85.68        120.18        11.42 o
  -2  -3  13        162.56        157.40        14.17 o
  -1  -3  13          4.38          2.44         5.60 o
   0  -3  13        111.85        102.03        10.23 o
   1  -3  13        541.24        537.07        22.66 o
   2  -3  13        374.75        379.74        25.79 o
   3  -3  13         54.23         54.41        10.31 o
   4  -3  13        392.26        354.49        27.81 o
   5  -3  13         17.76         28.94         7.06 o
  -6  -2  13        108.71        104.51        14.55 o
  -5  -2  13         33.84         44.49         8.84 o
  -4  -2  13        109.82        107.77        19.89 o
  -3  -2  13         44.47         44.47        12.34 o
  -2  -2  13        121.31        141.96        22.29 o
  -1  -2  13        302.89        315.26        16.54 o
   0  -2  13          1.84          3.64         6.12 o
   2  -2  13         45.98         34.63        10.68 o
   3  -2  13          5.42          7.76         6.87 o
   4  -2  13         86.10         95.22        18.60 o
   5  -2  13          0.88          0.00         6.81 o
  -6  -1  13         11.78         18.06         8.03 o
  -5  -1  13        135.15        135.09        12.53 o
  -4  -1  13         19.62         19.50         7.15 o
  -3  -1  13          0.87          0.00         5.92 o
  -2  -1  13        203.21        210.85        14.07 o
  -1  -1  13         37.64         39.53        16.21 o
   0  -1  13        471.64        505.35        30.94 o
   1  -1  13         10.18          4.79         9.21 o
   2  -1  13         23.00         20.37         7.24 o
   3  -1  13        348.36        359.30        18.41 o
   4  -1  13          8.31          4.10         6.61 o
   5  -1  13        270.84        269.90        16.88 o
  -6   0  13          0.67         11.20         7.90 o
  -5   0  13         16.02         16.63        10.68 o
  -4   0  13          3.59          7.05         7.55 o
  -3   0  13         81.20         94.12        10.81 o
  -2   0  13         29.28         40.75         8.98 o
  -1   0  13        418.22        401.11        27.26 o
   0   0  13          5.22         10.40        11.05 o
   1   0  13        214.74        226.32        14.55 o
   2   0  13        228.32        260.27        12.32 o
   3   0  13        115.75        131.20        10.23 o
   4   0  13         97.26        114.63        12.27 o
  -6   1  13         12.51         12.81         8.23 o
  -5   1  13          0.25          1.99         6.61 o
  -4   1  13        349.83        334.67        18.62 o
  -3   1  13         49.84         83.25        15.47 o
  -2   1  13          8.31          4.05         8.84 o
  -1   1  13         39.31         38.36         8.14 o
   0   1  13        311.72        306.38        21.00 o
   1   1  13        119.09        137.35         9.76 o
   2   1  13        216.00        219.78        11.64 o
   3   1  13         12.80          9.20         5.56 o
   4   1  13         30.55         30.21         7.02 o
  -6   2  13         58.72         98.14        14.37 o
  -5   2  13         53.12         63.73        16.21 o
  -4   2  13         22.24         20.63        11.42 o
  -3   2  13         23.05         25.05        12.16 o
  -2   2  13         37.97         58.15        14.00 o
  -1   2  13        413.00        406.10        41.07 o
   0   2  13         96.82        111.55        11.38 o
   1   2  13        105.40        131.01         9.69 o
   2   2  13        102.50        109.89         9.44 o
   3   2  13         40.83         38.08         7.03 o
   4   2  13         87.51         84.43        15.65 o
  -5   3  13        156.45        166.13        22.10 o
  -4   3  13         43.49         34.63        14.00 o
  -3   3  13         14.35          0.83         6.28 o
  -2   3  13        504.21        516.17        22.18 o
  -1   3  13         13.00          7.06         6.64 o
   0   3  13         90.80         85.21        10.01 o
   1   3  13          5.68          7.72         5.12 o
   2   3  13          6.01          5.58         5.36 o
   3   3  13        268.83        274.14        13.42 o
   4   3  13          2.83          7.74        11.05 o
  -5   4  13         11.33          1.84        12.52 o
  -4   4  13         75.36        100.51        13.45 o
  -3   4  13        243.89        251.67        22.10 o
  -2   4  13         29.69         47.73         8.84 o
  -1   4  13          3.95          5.53         6.64 o
   0   4  13         46.80         62.56         8.92 o
   1   4  13        191.15        202.93        11.76 o
   2   4  13        209.81        230.43        12.19 o
   3   4  13        161.99        174.05        15.50 o
  -5   5  13         75.65        103.14        16.58 o
  -4   5  13         64.86         69.13        11.23 o
  -3   5  13          4.93          3.82         7.02 o
  -2   5  13         25.81         21.85         7.76 o
  -1   5  13          1.82          2.14         6.61 o
   0   5  13        180.16        187.94        11.42 o
   1   5  13         72.72         74.58         8.34 o
   2   5  13          4.73          7.63         5.18 o
   3   5  13          4.81          5.53         9.58 o
  -4   6  13         19.96         15.84        10.31 o
  -3   6  13         77.44         87.97        10.79 o
  -2   6  13        195.12        196.12        14.05 o
  -1   6  13        191.24        188.39        13.63 o
   0   6  13          3.16          0.00         5.05 o
   1   6  13         55.03         29.84        15.10 o
   2   6  13         61.87         46.78        12.52 o
   0   7  13        119.34        145.87        22.47 o
  -2  -8  14        190.96        222.08        20.63 o
  -1  -8  14        131.32        136.56        13.48 o
   0  -8  14         77.14         67.41        16.94 o
   1  -8  14        180.27        174.60        21.73 o
  -3  -7  14         17.00         18.36         8.02 o
  -2  -7  14         68.53         69.72        10.92 o
  -1  -7  14          0.54          3.94         6.11 o
   0  -7  14        109.92         93.77        11.15 o
   1  -7  14          6.51         13.42         7.52 o
   2  -7  14         22.81         22.62         8.57 o
  -4  -6  14          1.92          7.83         7.79 o
  -3  -6  14         29.31         42.87        11.60 o
  -2  -6  14         61.00         48.74         8.79 o
  -1  -6  14        243.50        206.57        14.26 o
   0  -6  14        109.05        113.18        11.64 o
   1  -6  14          0.99          2.98         6.80 o
   2  -6  14        144.48        108.42        12.27 o
   3  -6  14         15.04         13.43         8.23 o
  -4  -5  14        103.86         93.55        20.08 o
  -3  -5  14         58.71         58.38         9.03 o
  -2  -5  14          3.58          1.17         5.85 o
  -1  -5  14         44.47         49.28         8.81 o
   0  -5  14        207.46        218.13        14.82 o
   1  -5  14        178.09        168.88        14.35 o
   2  -5  14         98.01        124.34        13.14 o
   3  -5  14         67.41         81.74        11.54 o
   4  -5  14         65.88         80.67        16.94 o
  -4  -4  14         77.67         64.46        12.16 o
  -3  -4  14         10.96         13.63         8.84 o
  -2  -4  14         11.63         15.84         9.21 o
  -1  -4  14         83.17        121.06        11.83 o
   0  -4  14        107.55         96.37        15.10 o
   1  -4  14         50.70         51.90         9.22 o
   2  -4  14         47.08         30.86         8.32 o
   3  -4  14         67.50         80.30        16.21 o
   4  -4  14        119.00        124.86        18.79 o
  -5  -3  14         61.09         61.15        15.84 o
  -4  -3  14         26.27         33.41         8.38 o
  -3  -3  14         37.99         36.47        11.05 o
  -2  -3  14          3.97          0.00         7.37 o
  -1  -3  14          1.33          0.00         8.10 o
   0  -3  14        134.98        140.35        17.68 o
   1  -3  14        295.17        310.12        24.68 o
   4  -3  14          1.25          0.00        11.05 o
  -5  -2  14         76.98         89.20        15.66 o
  -4  -2  14         12.80         21.80         8.22 o
  -3  -2  14        382.89        389.08        19.63 o
  -2  -2  14         88.86        101.81        12.52 o
  -1  -2  14         73.25         86.20        14.73 o
   0  -2  14        225.75        285.07        25.79 o
   3  -2  14         13.39         28.73        12.89 o
   4  -2  14         32.11         38.47         9.12 o
  -5  -1  14         21.43         22.09        12.34 o
  -4  -1  14         63.87         36.85        10.31 o
  -3  -1  14          2.50          3.57         6.37 o
  -2  -1  14          3.29          4.18         6.27 o
  -1  -1  14          6.06          0.00         8.84 o
   0  -1  14         91.09        128.93        17.31 o
   2  -1  14         38.83         38.68        11.42 o
   3  -1  14        381.25        432.38        21.24 o
   4  -1  14        117.69        131.61        25.79 o
  -5   0  14         16.17         27.12         8.79 o
  -4   0  14         11.95          5.72         7.54 o
  -3   0  14         94.12        113.22        18.42 o
  -2   0  14         97.24         97.25        17.68 o
  -1   0  14        213.89        181.60        19.15 o
   0   0  14         14.15          9.95         9.95 o
   1   0  14        121.64        130.34        11.71 o
   2   0  14        162.08        198.09        14.15 o
   3   0  14        152.16        167.89        14.15 o
   4   0  14         45.96          0.00        11.05 o
  -5   1  14         16.30         17.93         8.75 o
  -4   1  14        237.02        258.92        25.05 o
  -3   1  14        131.05        133.35        20.63 o
  -2   1  14         12.11          8.84        10.31 o
  -1   1  14         31.26         51.14         9.58 o
   0   1  14         11.95         15.93         7.55 o
   1   1  14        360.49        435.03        20.39 o
   2   1  14          2.32          4.53         5.66 o
   3   1  14         21.56         31.87         6.88 o
  -4   2  14        110.03        134.45        22.10 o
  -3   2  14          1.02          9.95        11.42 o
  -2   2  14          8.66          9.28         7.26 o
  -1   2  14          0.45          0.00         6.19 o
   0   2  14        292.06        302.17        24.31 o
   1   2  14          4.14          6.07         6.46 o
   2   2  14          2.47          2.42         5.78 o
   3   2  14         26.39         22.87         8.39 o
  -4   3  14          0.74          0.00        11.79 o
  -3   3  14         69.99         93.91        11.41 o
  -2   3  14          3.00          5.61         7.29 o
  -1   3  14         78.77         67.22        10.00 o
   0   3  14         26.97         18.60         7.96 o
   1   3  14          9.73         29.22        12.52 o
   2   3  14        210.31        240.54        14.05 o
  -4   4  14        148.65        151.03        19.15 o
  -3   4  14        108.49        124.17        13.06 o
  -2   4  14          0.19          3.01         7.07 o
  -1   4  14          3.45          4.27         6.99 o
   0   4  14          0.78          1.21         6.55 o
   1   4  14         61.05         51.07        15.66 o
   2   4  14        158.90        181.60        23.94 o
  -3   5  14          0.83          0.00         9.21 o
  -2   5  14          0.74          0.00         8.84 o
   1   5  14         64.25         83.62        18.42 o
  -2  -6  15        135.61        149.19        19.89 o
  -1  -6  15          5.61          6.26        11.05 o
   0  -6  15         46.02         62.62        16.94 o
   1  -6  15         88.48         79.20        16.94 o
  -1  -5  15         26.28         29.10        10.68 o
   0  -5  15          1.72          8.84         9.95 o
   1  -5  15         79.00         70.90        11.15 o
   2  -5  15        265.63        298.98        18.36 o
  -2  -4  15        354.73        369.06        26.89 o
  -1  -4  15         98.94        100.93        16.21 o
   0  -4  15        192.11        190.41        19.89 o
   1  -4  15          0.33          0.00         9.21 o
  -3  -3  15        268.65        284.71        23.94 o
  -2  -3  15          3.77          0.00         8.84 o
  -1  -3  15          7.26         10.68         9.95 o
   0  -3  15          2.59          0.00         9.21 o
  -4  -2  15         72.14         72.20        16.21 o
  -3  -2  15          3.78         17.55        10.87 o
  -2  -2  15        104.66        116.40        17.68 o
  -1  -2  15         87.24        113.09        17.68 o
  -4  -1  15          0.79          1.55         7.60 o
  -3  -1  15          0.69          2.75         7.26 o
  -2  -1  15         10.21         10.62         8.06 o
  -1  -1  15        138.58        169.08        19.52 o
  -4   0  15          1.53          1.47        10.31 o
  -3   0  15         18.50         15.84        12.52 o
  -2   0  15        355.41        341.06        29.10 o
   0   0  15         52.42         64.83        14.73 o
   1   0  15        159.26        198.19        15.10 o
   2   0  15         23.02         34.63        12.52 o
  -3   1  15        143.76        188.20        24.31 o
  -2   1  15          3.88          9.58        11.79 o
  -1   1  15         10.67          1.47         9.95 o
   0   1  15        112.15        142.82        13.58 o
   1   1  15         65.22         84.50        10.89 o
   2   1  15         27.18         52.68        15.84 o
  -2   2  15          5.63         19.15        14.00 o
  -1   2  15         20.02         15.39         8.41 o
   0   2  15          1.33          6.15         7.43 o
   1   2  15         98.56        115.66        19.52 o
  -2   3  15         49.88         39.05        12.52 o
  -1   3  15        134.67        188.56        20.26 o
                                                
